# Supplementary material for: Metagenomic next-generation sequencing reveals co-infection with Legionella pneumophila and Fusobacterium necrophorum in a patient with severe pneumonia: a case report
Source: BMC Pulm Med. 2024 Jun 12;24:279. doi: 10.1186/s12890-024-03097-4 (PMC11170816; doi:10.1186/s12890-024-03097-4)
Supplement: Supplementary file 1 — Supplementary Material 1 [file 12890_2024_3097_MOESM1_ESM.xlsx]

## Sheet: F.necrophorum in BALF
>V350101625L3C004R02600896253
CTAAAGAAATTTTACCAACTGGAACTCCTTGCCATAAATGAAT
>V350101625L4C003R05600193886
CTTTGATAATATTATTGTCTCTTGTACTTCTGTATTTCATAAT
>V350101625L3C004R01300083014
TTTTACTATTCCTTTGGCTCTATAAATTTTTCCAAAATCTCCA
>V350101625L2C003R04800172340
GAAAATACCTGTTAGTATGATAATGACAAGAATGCCAAATATT
>V350101625L1C002R05100880152
ATAAGAGATAGAAGAATTAAAAGTGAATTAGAAAGACTTATAG
>V350101625L4C001R06300617782
ATTTTGAAAATAACTTACAAAAAATTTTAGAATTAAGTTTTAG
>V350101625L1C003R02000304922
GAATAAAAGATTCTTTAATAATTGAGAATAGAGAAGAATTAAG
>V350101625L1C001R03400536480
GCAAGATATTGAAAAAGAAGATGTTGAGGCATATATTGTGCAT
>V350101625L3C004R01400382697
TAAATGTGCTCCTGCTTTAATATGACAATCTTGTAAAATTACA
>V350101625L2C005R03500027499
ATGAAGTTCAAAGAGAATTAGATATAAAATTTAAATAAGAAAA
>V350101625L2C004R01701001420
CTGGTGTTTTAACTTATCATCATAACTTAGAATCTTCAAGAAG
>V350101625L3C003R04400647491
TTAAATATTCTTATAATATTTTCATAGTCAAAGTCATAATTAG
>V350101625L2C002R01700132680
ATTACTTAAAAATAAAAATTTAGGAGTGATTCGAATGGATAAG
>V350101625L3C001R05801084482
TGTAAGTTCAAAAATTGGAAAAATTTTAGCTAATATATTTCCT
>V350101625L2C005R02700630713
AAAAAGCAGATTTAGAGTTACAAAAAAAATTAGATAATGTAAA
>V350101625L1C003R01901335852
AGTTATATTACTTCTCAACAGAAAAGGTTATTCTACATATATT
>V350101625L3C002R07100311991
CAGGTGTATTACCAGCTGATAAAAATGATGATGAAAAATTAAG
>V350101625L3C005R06400011492
ATAAATTTGTTCTTTTATTATTGTTTTATCTTTAGCTAGGATT
>V350101625L1C001R06400520207
TCTTTTAGGACTTAGTAATGGTATGGTAGCACTTCAAATTATG
>V350101625L2C005R04901249665
CTAGAAAAGGGATATATGCTATTGGTTTTTTAACTGCAGATAA
>V350101625L4C004R06100674450
TTTAAGTCTTCTATACAAATTATATCGTGGTTATTAATAATTT
>V350101625L3C004R06000295265
ATACATAAAATTCTTCATCATAGTTAATTTTTTTATATTTTAG
>V350101625L1C006R07200225850
AATCTGGTGTGCTTGCAATGAGCCGTGGAGAAAAAATGTAAAC
>V350101625L4C004R04000487029
AAAATTTACTCAGTAACAAACTATTTTTTACTTTTTATTTATA
>V350101625L1C003R02001025234
GTGTATTTGGCTTTGTTGCTAAAATGAATAGAAAATTAAAGGA
>V350101625L2C005R01400016171
AGAAGACTTAGATGAGTTAAATATAGGACCATCAAGAGAAAGA
>V350101625L4C006R02201145699
AATCCATCATAGAGTAAAAAATAATTTACAGACAGTAGCAAGT
>V350101625L2C002R06900549331
TTTGTAAATTTCATTTCTTTAAATCTCCTATACTTTTTTATCT
>V350101625L2C003R01200765092
CAAGATTACCTTGTTTAAATAATTTTACTTCACTACCTTTTAG
>V350101625L3C002R04300710778
TTCTAGATCACTATATTTTACATAAGTTAGATTATTTTCTTTT
>V350101625L2C005R04001141761
CTGCAACGAAAACTTTTCTATCTCCAATATTTAAAAACTTTCT
>V350101625L4C001R04200306108
TTTCTAACGAGTCTTTGAGATACTACCATCTGTAAAACTAAAC
>V350101625L2C001R00700998024
GTTAAAACAGATAATTTCCTTGAGCTAGAAACTAATCGCAAAT
>V350101625L4C001R03600947259
GTTTCTACTTGTTGTTGAACTTGAGCTAATATATTCATTAAAT
>V350101625L1C005R06501312589
GGAAAATCCACATTAGTTTCTGTTTTATCTGGAGAATTAAAAT
>V350101625L1C006R00200198422
TACTTTCTAATAATTTTTTTAATTCTAAAGATTTATTTCTTTC
>V350101625L1C003R06700147518
CATTATTTATTTCTAAAAATTTTCTTGAAAAATAATCATTCAA
>V350101625L1C006R06900822894
TTTATTCTCTTCAAAACTTGAATTGAGAGAAAGAATTATTGCC
>V350101625L2C003R05700342207
AGGATATAGATCCAGGACAAGCATTTATAAAAGTTCCAGTAGA
>V350101625L4C005R06100103750
ATACCTAACACTGTCGTTCCAGCTGCAAGAGAAACAGCTCTTA
>V350101625L1C002R07101200758
AGTGGACATTAAGTATGAAAGTAAAAAACTGAAAGCTATCATT
>V350101625L4C003R03901222296
AAACCATAAATCCTCCAGCTGCACAAGCTAGCATAGCAATTAC
>V350101625L1C003R01000933389
GTTTTATTATATAGCTCCTTTATTTATAGCCTTTGTTGCTTTT
>V350101625L4C003R02800421318
TTGAACTTACTTGAAGCACTTTCTCATATAAAAGAGATTTCTG
>V350101625L1C003R00700468920
ATTATTACAGCTGCTAAAATGGCAAATGCTTATAACTTTATAC
>V350101625L2C002R00200727947
CTGTTCTATTGTCATTTTATTATTTCTATAATTCATTCTTTGA
>V350101625L2C006R06801124193
TTTTAATTTCCTCAGCTGCCATATATGCAATTTCTTTTCCTTT
>V350101625L2C004R02301230149
ACAACAAGTTATAGAGACGTTTAAGAAAGTATTTCTCTATATT
>V350101625L4C004R01100470337
TGGTTTTAAAAGAATTGGATTCATATTTACATCAGGTTCCAAG
>V350101625L1C005R00101263359
AAAAATCTTTTATAGAATTCATCAGCCATACACAAAAGGAAGC
>V350101625L3C005R02600034891
GGATCTGAACCTTCTATTTTTCCATAAAGCCAGCCTATTTCAG
>V350101625L3C001R00300186246
CAAAGAATAGATGAAAAATATAACAGTAAATCTGAAGGTAGTT
>V350101625L1C002R07001000911
CCCAAATTCAGTGGCAAGTTCTTTTAAAGTTCCACAAGTTTTA
>V350101625L4C002R02800098306
TATATAAAAACTGTTCTTGATATTTTTGATTTAAAAGAACATA
>V350101625L1C005R02000281722
CTCGCTAAAATCTACAATGAAATCTTTTACAAGTGTTTTTAAA
>V350101625L2C002R06900890860
ATTCATCTGGTTCATCACCATCAAAATATATATCATACATTAT
>V350101625L3C004R03700015476
AATGAGAATTATCTTTATAATACTCAGGATCATTAACACTAAT
>V350101625L3C002R02001095974
GTTTTTATTTCTTCAACACCCTCAGCTGACATAATATCTTTTA
>V350101625L1C003R03300193259
CTTATATTAAATAAAAATTTAAGAAAACATAGTAAGCAACTTA
>V350101625L3C001R06401353547
TATTTAGTAGATTTTATTTCAAAGAATATTCTTATAAAAGCTA
>V350101625L4C005R01100515877
TCTTAATTCCTTATTTTATTTTTGTAATTTTTATTGGTTCTAC
>V350101625L2C005R04300939462
AATAAATGGAAGTACTTTAACAAATGATACAACAGGTACAATC
>V350101625L1C004R03700466232
TACTCCTTCAATAGTTTTTGAAAGATTTTCAACTTTTAATAAG
>V350101625L1C005R03600340968
GAAGTGAATCACTTTCAAGACTTCATGTCTATGTAGAAAGATA
>V350101625L2C005R02300260205
GTAATTCCAGATTATACTTTTTTAGAAAATAATAAGTCTAAAG
>V350101625L1C004R00700388986
ATATACAATAGGACAAAGAAGAGGTTTGGGAATAAATTTATCT
>V350101625L1C002R07001341472
GATGATTATATTGAATTTACAACTTTTAATAAATTTAATGTAA
>V350101625L2C001R05700068761
TTTTTAAAACCTTCTTTTGAAATAGCTTTTTCTATTCTTTCAA
>V350101625L3C006R04600793307
AGGAAAGATTATGAAAAAAAATATTTTTTTTGGAAAAGTATTA
>V350101625L4C003R04300579243
AGCTTTAGAAGTCTTTTTCTTAGGTACTGCCATTACGTTGCCT
>V350101625L1C001R01600168694
AAAAATACTTAAATATAGATTTAGAATGTTCTGTGATTGATAC
>V350101625L3C004R00200723660
TAATGAAGCATTTGAAATATTAGAAAATGATTTAAAAAATAAA
>V350101625L2C004R06900250573
TAGAAGAATCTGATGGAATCATGGTGGCAAGAGGAGATTTAGG
>V350101625L4C006R03800774512
GACAATTTTAAGGTAATAGAGAAATCAAGGGAAAACAACTTTA
>V350101625L4C002R05201350413
TCTGGCATTATTAATTTCATTTTCTAATGCTCTGAATTCTCTG
>V350101625L4C001R03700779421
CAACAATATCCGTCGATTTTCCTGCTCAAGAATTTCCCCATAA
>V350101625L3C006R01700048534
CTGCAATTTCTCCTCTGTTTTCCAAAGTTTGAAGCTTCATTTG
>V350101625L3C002R00600020835
ATTTACATTCCTTAAATCGACTCCTTTTCCGTCGATCTCTATT
>V350101625L1C004R00600291478
AATTGATGATGTTCTAGGCAATAATTTGGGAAGAACCTTTAAA
>V350101625L3C003R03501150691
GGAAATTTCACTGAATTATTCCCAAGATAAATAAGACTTTTTG
>V350101625L2C003R00800152859
TACTGCAATAGTTGAAGCTGCAACACTTAGCCAAAGATATATA
>V350101625L1C003R02501096228
CAATACACAATTTCTTTCAATATCTTTTATTAGTTCATTTATT
>V350101625L1C001R00600388539
CTTTCTTCATTGACATTATTTGAATACAAATATCTTTTTCCAG
>V350101625L3C002R07000028414
CATTTTTCAACTGGAACTTACATAGATGCTTATGCAATAATAG
>V350101625L4C002R05500467421
AATAATAAGACCAAGAACTAAAATACCACCAATATTATTTAAA
>V350101625L1C005R01400426511
GATTTTTCTACTAAAATTAGTCTTGTTTAACAACTATGTATCT
>V350101625L1C005R01100411172
TTTTTGTTTTATTCTTTCTGCTAGAATATCTCCTCTACTTTTT
>V350101625L1C001R05400439010
AATGAAGAAGAAGAAAATATAATAATAGAAAATCTTAAAAATC
>V350101625L1C004R04300281699
TCCATCATAATTTTACAATAAGGACACATAAATGGATGTACAC
>V350101625L1C002R06801361976
CTGCTTTAAAAACTTCTTTAGGTGTCATTTTTAAATGAGCAGC
>V350101625L2C006R05301138768
ATACTTTTACTGAAACGATAGTAAAAGAAATGGCATCATATAC
>V350101625L1C003R01701225087
CTACATTGCCACCAGTATCAAAATTAACAGAATTTTCTCAAAG
>V350101625L2C006R02600811872
TGAAGCTACTGCTATTATTTTATTTCCTTCTTTTACCTTTGAA
>V350101625L4C005R04100403365
GTTGTCAATACTTTATTTGATTCTTTTAACTTCTTCAGTTATA
>V350101625L2C004R02801069607
GTTTTTTCTAAAATATATTCAGTAATTTTATTTTCATCTGTAA
>V350101625L3C006R02301261436
TCTTTTAATTTTAAATAAATTTCTTGAGCTTTTTTTATGGTAT
>V350101625L4C002R04301219368
AAGGTACATGGAAGTAGTCTAATTTTTTAAAAGTAAAATTTTT
>V350101625L3C004R06901197310
AGTTGCCAGAACGCAGACAACAGGTCGTATTTTTCAAACTCCT
>V350101625L4C001R03800838017
ATTTTCTTCATTAAAGTTCTCGATTTCCAAATCATAGAACCGT
>V350101625L1C006R01500685634
TAAATATTTTGATTAAAACACTTGAAATAAAAATTATCATTTA
>V350101625L4C004R06600655848
AAAAGAATATCAAGTCAAAATTGGAATTGCATCTGAATTTGAC
>V350101625L2C003R01701260709
ATCATTTTTATGAATCGAAATTTTCTTTTCATTTTGAAGCTTT
>V350101625L1C005R02600045327
TCCTTTGCTTTGACATGAAAATCTTGATTTACGACAATATCCG
>V350101625L2C002R03200737805
AGATTCATTGTGAATATTTTCCGCTTGTAAGCTGAGATTCTTG
>V350101625L2C001R01700596361
CTTTTCCTGAATTTTCGCAGCCTCCGCCTCAAGCTGAATCTTC
>V350101625L2C001R00600489851
TTTCTTTTTTTACTTGAGTTGCCATATTGATTTTCACCTCCCC
>V350101625L4C002R06400849119
CTGCATTCGCTGGAAAAGTATTACAAAACCCAACAAAGGATGA
>V350101625L4C002R02100601400
TAAAAAGTCTTTTAATTCTGTTTCTACAAAAAGCCTTTCCTAC
>V350101625L2C005R02400260326
GGACTTGAGAGCATTTTTTGAAAATGATATGAGGTTTTTAAAG
>V350101625L3C006R04600649789
TTAAAAATACCATTAAACCTAATACAAAATAAGGATATCTTGC
>V350101625L4C002R06800983442
ACTTTTATAAATACTGCAGATATAAATATAGCAGATACAACTT
>V350101625L4C006R03600329073
ATGGAACAACTTCTTCTAAGTTAGAAAATAAAGGAACAATAAA
>V350101625L4C005R01600446932
AAGAGAAGCAGGTTCAAGAGCAAAAGTTCCAGTATACTCAGAA
>V350101625L2C004R04900723995
TGGTTAAAAAGATTCATAAATATAATAGCGATGGAAAAAGTCT
>V350101625L4C002R02301087981
GAAAAGGGAATTTCTCCTGCAAAACCTGCAAAGGTAGTTGTAT
>V350101625L2C006R01700296822
AATTATTCATCAAAAAATTGGCTAACCTAGAAGAATTAACTTG
>V350101625L1C006R07100951610
AAAAGATTGAATAAACTTCCAATAATAGCATTGATAATAATAG
>V350101625L3C005R04800577699
CCTATGACAGAGGGCTATATTTTAGGACAAATGCTAACTGAAC
>V350101625L4C005R06400146112
TAGTATCGAGGAACTTTAATACTAATAAAATATCTGAAATTAT
>V350101625L1C003R00200274100
AATGGATTATCAACATTTTTTCCACCTTATTGGACAAAAGATA
>V350101625L2C004R05601049249
TAAAATTTAAATATCCAAATAGGAAGAAAAAGTTTTTTTATTT
>V350101625L2C004R01000368518
CTTAGGAACTGCATAAGAACCTAAGGCAGGAATTAATGTAAAA
>V350101625L4C002R00400088622
ATAAATTCTAAAAATGAAATTTACTATGATAAAACAAATCCAT
>V350101625L3C001R01700027653
CAGATTCAAGAATGGATGTCAAGCTTAGAAGCTAAGCCTGGAT
>V350101625L4C004R05801251080
GCTATTGAAGCATTTACACAAGCTAAAAAATGGGGTAGAAATG
>V350101625L1C002R02700293210
ATAAAGAAGAAAATACTCCTAAATTATTTAATAGAGGTTATTC
>V350101625L2C001R06100601027
TGAGAAAGAAAATGTAGCTAACGAAATTAATTTTAAATTCTAT
>V350101625L2C005R00300731363
TGGAAATGAAGGAATAGGTAAACCAGAGCCTTTACAACATGAG
>V350101625L2C004R01600369234
GGAAAAATAGCTTATGAAATAATTGATAATGGTGGATTGAATT
>V350101625L4C003R04000835751
AGTGATAATAAAGTAGAATTAAAGATTTTAGCTGAAAATATAG
>V350101625L2C001R05600699022
AAAAAAAGAAGGAAAACCTAGCTAAATTTACTATGCATAGAAA
>V350101625L1C001R03100380633
CCTTCATTTAGCATTGCTCCCCATTCTGGAATAGGAGGTTGAG
>V350101625L2C006R01500397638
AATAGATAAAAAATATAATCTTTTAAACTATTATCATCTTTTT
>V350101625L1C002R04400175914
CAGAAGTAAAAGCTACAATAACAAACATTATACAAGTTGTTAA
>V350101625L2C005R01800745047
AAAAGAAGGATATAGCCAATTAATAGAAGAGCTTCAAAACAAA
>V350101625L3C005R05800815383
ATAACTTCATTAACAGCCTTGGCAAGTTTAGTGAGTAAAGTTC
>V350101625L2C004R01001399487
GTAATTCTAGTTGAAACTACAATTTCAAATGCTTTGGTTGAAG
>V350101625L2C004R00601315950
GTTCAGGTAATTTAAAAAATTCTACTCCATATTGTTGATTAAA
>V350101625L2C001R00900510044
AAGAAATAATTTTAGCAACTAACCCTAATATAGAGGGAGAAAC
>V350101625L2C001R01200076768
TTTTGAACCTTTAACTCAAGAAGATGTTATGGAAATCTTAGAT
>V350101625L3C003R03400861855
AAAACTTTTATATATCTTATCAAGTTGCTAGATATTATTTAGA
>V350101625L3C001R01200666416
CTGGAACAAATCTAGATATATTAGCTAGACAATTTTTATGGAA
>V350101625L1C001R01400540099
CTAAGTCAGGAACAAGAAAGGAAGAATTACTTCTTAATAAGGA
>V350101625L1C003R04101192752
TCACTTATATCTATATTTTTATTTAATTCTTCCAGTCTTTCAT
>V350101625L4C002R01500167925
TATAATAGCTCATAGATTGTATACTATAAAAGATGTTGATAAT
>V350101625L4C001R01801041329
GTACATCACTTTCAATAGGTAGTGATAGACAAGTTGGAAAGGT
>V350101625L2C004R01400856939
AGTAATAGCTCTATTAGATAAATGTAAAGAAGAAGGAATTAAT
>V350101625L2C003R04101118655
ACAAGAAGCAGTAAAAGCTAAAGGTGGAAATGTAGAAATTGGT
>V350101625L1C003R06001221321
TGCAGCTTTACCAACAGGACCTTTAATAATATTAGTATCTGGA
>V350101625L3C003R01001030093
ATAGTTTAACTGCTGAACAATTAATTGCTTTAACAATGAAAAC
>V350101625L4C003R03200931791
GATTGAAAAAGATATCTATGAAGAAGCAGGAGAAGTATTTAAT
>V350101625L2C003R06700946635
ACAAATTTAGAAGTACCAAAGGGACTTAAAAATTTTATTTCAG
>V350101625L3C006R03001242319
GTTTTAAAAGTAGATGAATTTCCAAATTTAAAAAACTATGTTT
>V350101625L3C004R03600985298
GCTTTATCATTTAATAATTTTATACTTCTTGATACAATTTCTC
>V350101625L3C005R00801292786
TTTTATGCTGATAAAGAATGGACAGAGTTAGCCTTACAATCTG
>V350101625L2C001R01300378120
TAGATGAACATGCTTTTTATATGAATAAACTTGTAAAACAAGT
>V350101625L3C006R00100650345
GAAGAATTATCAAAAGCTTGTGCTACAACAGGAGTTATAGTAT
>V350101625L1C003R05200125866
TACTTTAGTCCGATATATTATTTTTTATAAATATATTAAAAAT
>V350101625L1C001R06401043240
CTAGAATGTAATTCACTCATTTTTATAGTTTTGCATAATGAAT
>V350101625L3C001R00700346866
GTCAAATCCAAGTCCACCATCAGTTGGATACTTTGTTACTAAT
>V350101625L4C004R01601050540
ATTTTCTTGTAATGTTTTTAAAAGACTTGCTGATGAAATTTCT
>V350101625L4C001R02001009703
AAGAACTTTTACACCTTTTTCTCTAAAATTTTTAGCTATTTCA
>V350101625L3C003R02100019613
AGATAATAAAATTCCTAATCTGTTACTCATCTTTATTACCCCT
>V350101625L1C001R01901298055
TTGAAACTCCTTCATTTTCTTCATTATATTCTGGAAAATCTTC
>V350101625L4C003R02000233232
CTTTCATTTGGCTCAATAGTATAAGTTTCATTACTTAAATTAA
>V350101625L3C004R06300331974
TAATGTTATTTGAATCTCTTGTAATTGGAGTAAAAGAACTTAC
>V350101625L4C005R07100645229
ATGCATAATGATGACTTAAAAATTCCACATTTACTAAAAATTG
>V350101625L4C002R06901242436
GAAAACTTCACCTTGAGCTAAAGTAACATATCTATCCATATAT
>V350101625L2C001R05000071254
CTAAAACTCTATGCTATAAAAAATATATTTCCTATTTTGGAGA
>V350101625L3C004R04600606869
CTTACAAGTAAAACAGAATAGTAACCAGGTTCATCATGTTTAT
>V350101625L4C004R00100902969
ATTATCTATTATTAATGAAACTTCTGCTTTTGTAGCTGGTTTC
>V350101625L4C004R04801143788
ATTTAAAGAAAGCAGCTTGCATTATTGTATTTGTTCTTTGTCC
>V350101625L4C004R04100487078
TTCATTTCTCGCTCCACTTTTATTATTTAAAAAAGAAGAAAAT
>V350101625L3C002R07001208303
CCACATAAAGCAATTAGAAAAGTCCAGAGTACATTATTATAAG
>V350101625L1C006R02401194118
ATATTTTTTAAAATTCTAATCTCATAAGATAGCAAACTTTTGC
>V350101625L3C006R03201184557
TAGAAAATGATGAAGTTCATTATTTTTATACTGGAAATGTTAA
>V350101625L4C004R00200209023
TAAGTCTAATTTTTATAGACAAAAAGAATTTAAACAAATTGAA
>V350101625L1C006R01100794513
ATATATGTGGCTGTTGCATATCAATCTCATATTTATTTATAAT
>V350101625L3C006R03701096309
TATGTAGGTATAACTCCTGAAGCTATCTCTAAGGTAAAACTTG
>V350101625L1C005R00901332320
ATCCATTAGAAGAATGGAATAAATATTATAGAGGTGCTTATCA
>V350101625L3C003R02000264235
AATAGCTACACCTGAGTAAGGAGCCATATATTGTAAAGGAGCT
>V350101625L4C002R01401369519
GGAAAGTTTGTAGATTTTATTGGAGATGCAGTTTTGGTTGCAC
>V350101625L4C001R06601360324
GATGATTTAAACTTTATAATAAATTATTTAATTTTAATAGAAT
>V350101625L4C006R03700740921
GAGTCAATTTAAAGGATTCTGGAAACTTGCTTTTAGGACATGG
>V350101625L3C005R03000875626
TTCTTTTTTACCACTATAAGTCATAACCAATTTTCCATCATCA
>V350101625L4C004R01301099625
TTTTAAAAAGAACAATGATGAAAATTAGTAAAGAAACTATTCT
>V350101625L4C001R07200385811
TTCTGGTAATTTAACTTCTTTTAATTTACATACTCCAAAAGCG
>V350101625L1C006R05900448603
CATAGCTATCCCCCTTTTTCATAATTTTAGATGTTTTTGTGAA
>V350101625L3C002R01601389102
AATTGGGTTACAATTTGCAACCCAATATTATTTTATATTTCTT
>V350101625L2C001R02700461657
CTTCTAATAGAAAAACTTTTGTTCCTTCTAAGATTGGTACAAC
>V350101625L3C005R04700786156
CTTGTTTCTACAACATCATTTGTAGGAGTTGAAGTTCCATGAG
>V350101625L3C006R00700117062
TAAAAATTTTATCAAATAACTCTTTTGCTTTACTATTATTTTC
>V350101625L2C003R00200936007
GTTTCTTTCTTTATACAAATTATCAACTGCTTTAAAATCTTCT
>V350101625L2C004R06400757536
TATAACTTTTCCTGTAGGTCCTACTCTTTTTACTGCTTCGTAA
>V350101625L4C002R07200475487
AAATTTTCTATTCCACTTTCTATAAGAGTAGGAATTTGATTTA
>V350101625L2C003R06100066775
TTAACAACTATGTATCTCATTACAGATTCCATAATATTTAACT
>V350101625L1C006R02500231598
TTGTGATAAAAACTCCCTTACTTTTTCTTTTTTACCTTCAACC
>V350101625L4C002R00800231940
CTTCTGTATATCCTGTACTTTCATTATATAAATAATTAGTCAT
>V350101625L3C002R05800364061
TTGTTAGTGAGTTTGCCGAATTTGTAGCGAATGTCAATTTTTT
>V350101625L2C006R04001054581
ACCTATCAAACCTATTTTTACTGAAACTCAAAAGAATGGAAAC
>V350101625L3C002R04400428753
TCTAAGTTTAGAAGTTCTTCTTTATTCTCTTCTATTTCCTTAT
>V350101625L2C004R02701378522
TTCTTATTTCTAAAGCAGACATTTCTCTTGCTTTTCCAAGTCC
>V350101625L3C001R07000394698
ATAAAAACTTTTTTCTACCAACACTATTTAGCATAGTTTTTAG
>V350101625L1C004R06701332169
GTTTGCAATAGCCCCTCTTTTTTTGTTATTTAATTAAAATATA
>V350101625L1C001R05401340981
TAAGAGTGGAAGATTAGCCCATGAAATAGATTATTTAGATGAT
>V350101625L2C004R02200026932
CTTTTAATAATTCATAGTTGTTTGAAAGAAGATCTAGAGCCTA
>V350101625L2C006R01400782310
ACTGTTACAAGTTTAGCAAGGGCAGTTAAAAGTGATATTGAAG
>V350101625L2C004R02601374397
ATAAATATATGGACTTAACTCCAGGAGATTCTCCTAAGAATAT
>V350101625L1C006R01701177018
TTGAGCCTGAACTAAGACCAGAAAAAGGACTTTTAAAAATAAG
>V350101625L4C005R00800950750
TTTTACAAACCTAAGACCAGCTATTCTTTTTAATGAATTAAAA
>V350101625L1C006R06900013198
ATTAGAATGAATAAATATTTTTTCAACTCTTTCACCTCCCTTC
>V350101625L1C006R02101402453
CTATTATTATATTATCTATTAATCCTGTTCTTGAATCCATTAG
>V350101625L2C002R06400423887
CTAAAAACAAACTTATTAATAATTTTTTCATCTACTTTACTTC
>V350101625L3C003R03500712705
TTTTAGTTTTATCAACTCTTTCTGCAAGTCCTTTATAATCTTT
>V350101625L1C001R00900556667
TTTGCATTGAAAAACTCAATAAAGACCAAAAACCATCAACCCA
>V350101625L4C001R00500737719
TGCAATTTCTCTTCCTAGCTCTTTTGCTAACCTTACAACTCTT
>V350101625L2C001R05601253864
ATAAAAATTCCCTTACTTTTTCTTTTTTTCCTTCAACTTCATA
>V350101625L1C004R00100852942
AATATTGTTGAAATAATGGAGGTGTCAAATCATTATGAATAAG
>V350101625L1C005R05300657482
CAATTTTTCAATCTCTTTTGGATCTATATTAAATTCCCCTTCT
>V350101625L3C005R03801347787
TCCACCAAATGGGTCAAAACCTGTAACAAGAATTTTTTTCATA
>V350101625L4C006R03701127120
CTAAAAGCTAAAAGACTTGCAAAAGCCCTACTTGCATTTCCAC
>V350101625L3C002R04500357873
TTATTTTTTCATCAATATCTTCTTTAATTAACTTTATATTTTC
>V350101625L3C003R06200448149
AGGTATTGAACTTTTATCCCCTTTATACTTTTGCCATCCTTCT
>V350101625L4C001R05301068676
AAAAGAAAAATTACCTGATGTTAAAGATGTTATTCAAGCTAAA
>V350101625L1C003R02000920783
TATAGGGAGCTTAGGAGCTGTAATGGATGTGGCTGTTTCTATT
>V350101625L2C001R03401213248
CAAAAACTTCAACTATATCTTGTAAAGATGCAGAAATTATATA
>V350101625L3C006R05500666229
ATTTACTTCAACTTCTTCTTCTGAAATTAAATTATCTTTTCCA
>V350101625L4C006R02701365995
TAAAAATTTGGTTCTTTGACTATCTTTACAAAGAAATTCAATA
>V350101625L3C002R01000276053
TGCTATATTTATATTAGCATTGTTTACAAAAGTTTGATCACCC
>V350101625L2C003R07000236427
AAATAGTTAAAAATTCTGTAATATCATCATATAAACCTAATTT
>V350101625L2C005R02900968917
AGAATTAAAAAAGGGGGAAAAATGAGATTTTATTCCTATAATT
>V350101625L4C002R03601277769
TAAAGGATATCTAAAAAGATATGCAGCACATGTTTCATCAGCT
>V350101625L3C003R02500875073
GCTTGTATGAAAACTTTATTTGACAAAGTACGGGAAAAGCATG
>V350101625L1C006R06601282414
TATGAAATAGTTAAAAATAATAATTTACTAAAAGAATATCCAA
>V350101625L3C003R00901013221
CCCTTCAGAATTTAAAGATATTGACTATGATATAGAAAAGCCA
>V350101625L1C001R04601216177
TATTTGTTAAGTTGATATTTCCTTGTGTTAATTCAGCAGTATA
>V350101625L4C005R06301181581
TCCATTTACTTGCTTATATTTAAAAGGTAATTCTCTAAGTAAT
>V350101625L1C004R03701359349
TATTTATGAATAAATAAATTTATAGGGACTATTATATTTATTA
>V350101625L1C005R00200700164
TTCCTCTGACTCTAGCTGTCTTGTTTTTAATAAAGAATGGAAC
>V350101625L2C003R04000453208
CTTATCTTTAGAAACATTTCCTAGTGGAACTTGTAAAATTTCA
>V350101625L1C003R04001040601
AATCCAACAAGGAACATTTAAAAATGGAGTACAAGTAAAATAC
>V350101625L3C002R01500668349
CTGCTTCTTCACAAGAACTTCTTCTTTCATTATATTTTGAATC
>V350101625L2C006R04900831828
AAATATTTTATATGAGCAATTCCATTATCTATAACACCTAAAG
>V350101625L1C003R02701315975
GTTGAACTTTTAGGAGAACTTCCTATGACTAAACAGATTGCAA
>V350101625L2C003R03700390209
CCAAATTTGACAAGAAATATACGACCATATGCCCTTATTGAAA
>V350101625L4C005R00301159691
TCTTATTCTTAGTAGGAATTGATTCACAAGGACCTTTAGCTTC
>V350101625L1C001R02900741266
TTTTAAAAAGAGATACTTCTGGAAATCCTATGGGAAGATTTAT
>V350101625L4C006R01101025914
CTATAAATTTTGTTGAAGAAGAAGATGGAAACACATCTATAAG
>V350101625L2C006R02201208342
CCTTTTTATATAAAAAGACTGTTGCATTTTAATAATTAAATAG
>V350101625L4C001R05200600532
TATGCGCTGTGAGAGAGCTTTGCGTCCCATTAGCTAGTTGGAG
>V350101625L4C005R06601170172
ATGAAATTTTCAAGTTATTTAAATCCAGATTATATATTTCCAT
>V350101625L2C001R06700179243
GAAATGACTCATGATATGGCAGTTACTATAAGAGAATTTGAAA
>V350101625L2C001R05301028559
GTTCCTGATATTGATTTACCATTAATTCCAGGTAAAGGATATA
>V350101625L2C001R03100411646
TTCAAAGATATTCCACTGGGATTTATGTATGGTTTCAACAGCA
>V350101625L2C005R00601264860
TAGTTGCTTCAGTTTATAATCCTTCTTATGCAGGTATTGGAGT
>V350101625L4C001R02401328941
CAGGATTTGCTTTATTATTAAACTGTTGAGGTAAAAAATAATT
>V350101625L4C003R04000125914
GTATTTATAAGTAGATTTGTAGGTTCAACTGCTCTTGCAGGTA
>V350101625L1C003R02600036079
AAAAAATATAATATAAATATAGCCTATGTTACCCCTTCGCATC
>V350101625L4C001R06000627284
TATTTGTCCAGTTCCAACTTTAAATCAAAAAATTCTTTATAAG
>V350101625L1C002R05900195909
GGACAATATGAAAATGCAAAGGCTCTTAAAGACTATAATGCAG
>V350101625L3C004R06300873826
AGTAATGATAAAGATGCAGGAAAGAATACAATTAAAGAAGTAA
>V350101625L4C005R05800144185
CATCATTCCACCAAGTATAGCACCTAAAAGAACAGCATTCGCA
>V350101625L1C002R01000529422
CTAATAACAGCTTGTATATCTTTTTCAGTTTTTGTATCTATAC
>V350101625L3C004R04301133079
ATATACTTGTTATGGTTGTACTTGGAGGAATGGGAAGTTTTAC
>V350101625L4C006R07000905561
CTTTTACTTGTCTTTCAGATGCAGTTAAAGCTGTTGAAGGAAG
>V350101625L2C002R05000892148
TGGCAGAAAAAGTTATAGTTGCCTATGAACCAGTTTGGGCGAT
>V350101625L4C003R03300968493
GTGTTAAAGGGATAATTGGTAAAAAAGCATTTTTTAATATATA
>V350101625L4C004R07100830389
CTTCTTTTAATTGTTCTCTAATAGATTGAGCAGTATCCAAATA
>V350101625L1C002R03801363565
GCACTTGCAAGATTAAGATTTTTAAAATCAAGTAATAGTTTAG
>V350101625L4C004R06401225977
TAAAAGTTTAGAAAGATTGATATTAGAATCTAATAAGTTGCCA
>V350101625L3C006R02700733550
AGATTTCTTAACGAATAAAAATTAAGAATTCGCTGTAAATTCG
>V350101625L4C006R01600763810
CAAATTTTAGGAAGTTCTCTTGATTCAATAGATACAGCTGAAG
>V350101625L4C006R02301035327
AATTTATTGGAAAATTTTTAGAAGTAATAAAAAATGATATAAA
>V350101625L1C003R06401350527
ATATATCTTTATGTTGTACTGATGTAGAAGCAAAAAAATTAGA
>V350101625L1C003R06500064885
ATTTAATTGACCTACAAAAGACATTATAACTGAAACTAATATT
>V350101625L3C001R01200910465
CAGATATTCTTTAGATAGGTTAAATGAAGAATTAGATGAATTA
>V350101625L4C003R01100436780
ACCAAAAATAGATGAAAGTTTTGTTGAAGCTCTTGAATATGGT
>V350101625L3C005R01300116766
TATTGCATTTGGAGAATAGAAAGGAACATAAGCTAATTTGAAT
>V350101625L3C006R01000813147
TTTATTTGTTGTTGTAAGAGTAGGGGAAAGAATACCTAATTTA
>V350101625L4C002R05400462369
TTGAATTATTCTATAATTGTTTTTAGGACCTATTCCATCTCCA
>V350101625L2C002R02701198603
TTTAATGGGTGTTGACCTATATGGAAAAACAGCTGGTATTATA
>V350101625L1C006R02100007593
ATTAACTCCATTCTCATTTGAAATTATACTAAGTGACTTAGCT
>V350101625L2C001R04500342544
AAAGAAAATTTAGCACATGTTATAGATGAATATGTAGAAGTTG
>V350101625L1C005R00900211604
ATTTTAGATGATACTATTCCCAATGCAATGTCTAAGAGAGAAT
>V350101625L3C006R06101197762
GGCAAATGATAGGTAGAGGAACAAGAAAATGTAAAGATATTTA
>V350101625L1C005R05200648218
AATTCAAAATGGAAATTATAAACCTAAGATAGAACTCAAATTA
>V350101625L3C005R00801114610
CAAGAAGTCAAAGTTCAATAGTAGAAGAAGTAAAAAATATTGC
>V350101625L4C004R05200307611
AAACTGAGTTACCAATGACAAAACAAGAAATAAGAGCAATTTC
>V350101625L3C003R03800920863
TTTAGAATTTTATCAAGATGGGATATGGTAAAGAGATGTGAAG
>V350101625L1C003R04201054429
TAATGAAATTAAAAATTCCATTTTAAAGGAAGATATAGAAAAA
>V350101625L1C002R05400888832
AATTTTACACATATACAGTTGAAAATGTTCCTTCATATTTTAT
>V350101625L3C003R01400155636
GATGAAGCAAAAGCCATAAGTCCATATCTTGAAACTCTACCGT
>V350101625L2C006R03600558018
TTCACCTATTAATAAGTTATGTTTTTGTCTTACATAGTCAACA
>V350101625L4C005R05400646329
GAAAATCCAGATTTTTTAGCTGGTGCTATGAGCTTAGATAGTC
>V350101625L1C001R04801347651
ATAAATGAAGCAAATATAAAATCTGTCTATAACTTGGATTGTA
>V350101625L1C005R05001084717
TTTTAGCTTTCTGTAGTTTCATTACTTATGCAGCAGGTGAACT
>V350101625L4C001R05900988871
TAAAATCTCTTCTTTCAAATATCAATCCTAAAATCAATTATCA
>V350101625L2C005R07000046394
ACACCTTTTCCTGCTGCAANTCCACTTGCTTTTATTACAACAG
>V350101625L4C002R02300004359
TTATTTTTGAAAATGAAACTGCTACATTAGGTAATATTTTTGC
>V350101625L2C004R02701013039
TAAGTATTCTATTTTAGGGAAAGCATTTACAACAAAAGAATCA
>V350101625L1C004R02000434828
AAATAATTGAATTTATTTAGTTATTAACTTTATTTCTAATGTA
>V350101625L1C006R04300472735
GTTTAAATACTTCTGAAATATCAAGTGAAAGGGAAAATCTTCT
>V350101625L2C002R01000438815
TCTTGTTGTTGGAGAAAATATTGTTACAACTGCTAGTTATGAA
>V350101625L3C002R04200465295
CCAAGGAGCAGCAAAATCTACAACTTTTCCAGAATTTTTTAAT
>V350101625L4C004R05800747120
TAATCTTTTTGATATTGAAATTGAATATACAAAAAAATTTTCT
>V350101625L4C002R02800701869
CTTGTGAAGTATGGAATAAAAAATCAGCCATAATAAAGTAAGC
>V350101625L4C002R02800341968
CAATAAAGAACCATATATCATTGTTCATCCTACACAAAAAAAA
>V350101625L2C004R03600581162
AATACTCTTTAAAATTTAAAAGGAGAACAAAGATGAAACAAAT
>V350101625L1C003R02101157405
AAGAATGAAATTACTATTTCTACTGAACTTAATAATAATTCTG
>V350101625L2C001R00700929706
TAATAATATATCTCTAAAATCTTCTGGTATTCTATAACCTAAT
>V350101625L4C004R07100392205
TTATTGCAGGAAGTCAATTACAACTTATTCTGGGGGCTGGGAC
>V350101625L4C006R02800545167
CTTGATACATGAAATAACATTAAAACATCTATATTTTTAGCAT
>V350101625L3C004R06900290191
TAAATAGAAGAACATCTTGTCCATCTTTATCTCTAAAGTTTTC
>V350101625L1C004R04000472921
ATTCATTTCTGAGAAATAAAGTGCAGTTAAAATATCAGTTGCA
>V350101625L4C005R01801105435
AAAAGAAATAATAGAAATTTTTACTATTATAAAGAATAACCAT
>V350101625L4C002R06401232980
TTTCATAGAATCTGTCATGATATCAGCATATAAAATTACTCTA
>V350101625L1C004R02201002904
CTGCACCTTTCTTTAAAACAAACTTTATAAAATCTTCATCTTC
>V350101625L3C005R00601236772
CTTATAAAATCTATTTTCTTTATTCTTTTATCATTTGAATAAG
>V350101625L3C003R07200823272
AACAAACTATCTTTAAGTATCCACATTATATTTTATTTTTTTT
>V350101625L3C002R03300657187
GGAAAAGAAGAACTAACTGCTCCAAAAAGAGTTGTTACATCAA
>V350101625L2C005R02200246879
CCTATATGTACTTTCTAACAATTAATTTAACTTTATCCTTTTT
>V350101625L1C001R00200013315
ATAACTTTCAAGAGTTTTTAAAACTTGTCCAACTTCAATATTC
>V350101625L3C004R05400940936
TTTTGTAATGGGTGAAGGAGCAGGAATTTTAATTTTAGAAGAA
>V350101625L1C005R06300758227
GAAAAAATTACGATGCAGCAGTAATGGCAGTAGGACATACTGG
>V350101625L2C003R01600624526
ACAGGAATAAGCTATGAAGTTTGGCTAGCAGTTATAATAATTT
>V350101625L3C001R06100299708
GGAAGATGCAAGATGGGACTATTGGAAAAGCTTATGGTTATCA
>V350101625L2C004R00401157933
TTGGTATATTCTCAAAAGGAGATACAGCAGCAGGATATGTAAT
>V350101625L3C005R03701311430
ATTTCCAACAGCTTATACAGTATTATTTTTGATTTTAATTTTG
>V350101625L4C001R03900232218
TGAAATGGTAAGATATCAACTCTTTTTACAACATCAAATTGAG
>V350101625L1C002R02301397783
TTATATATAAGTTATCAATATGGAATTAATTAAAAGGATGATA
>V350101625L1C006R06800277853
AAAATCAAAAGCAAGTTGTTATAAAAGAAATTAAAGTGACTGC
>V350101625L2C003R03400757416
ATAAGTCCCAACGCTTTAAAAAAACTGAGACCATATCCTTTGT
>V350101625L4C002R03100112712
CATATTAGTCACCTTGTATTTCCATAAAAATATTATTTAAAAA
>V350101625L4C001R06301044893
TTGCCAATATCCTATTATTCTTTCTGTTAATTTTTTTTGTGCA
>V350101625L2C005R04900229075
TGCTTCTGAATAAAGAAAGATAAAAAACGGAAGACTTCCAATA
>V350101625L3C001R05101028786
TATGAATTTATTTCAAAAAAATTATAAAAATGTTGAACCTCTT
>V350101625L2C002R01601365741
CTTTAAAAACTGAACTATGGCAAGAACATATTTTAGAAAAGAG
>V350101625L2C001R01900778311
TTTCTGATAAAAGTACTTAATTTACTTATCAGTTCATCTTTTT
>V350101625L1C003R04100145629
AAACAATAAAAGATTTACAAATCAATGGAAAATTTGTTAAAAT
>V350101625L2C004R02300851268
AAGCTCTAAGCAATAAATTGCTAAGTGCTTCTAAGAAATTTCG
>V350101625L3C005R05700665182
AGCATAATTTTTTTGAAGATATAGAAAAAGAAGTTGAAAAAGG
>V350101625L4C004R00501097553
TTTTAAATATTTATTTATAACAATAATTGTTGGAGCAAGTTTA
>V350101625L2C003R02900877621
AGAAAAATTATTCCTATTGATAAAGTAAAAGAATTTATTCAAG
>V350101625L3C003R00201023388
TTATTCCAGCAATTATTACAACTGAAAATACTGTAAAATTTAC
>V350101625L4C002R00600007253
ATTACCAATTACAATTTCTAATGAAAGTAAAAGAGTCTTTAAA
>V350101625L3C004R05300974983
ATAGATATTCAGATGCAATTAGTACAATAAATAACCAAATTTT
>V350101625L1C002R05100906449
TTAATTTATTCATAATCTCTCCTTCTACACTTGTAGGTATTTC
>V350101625L3C002R05800200635
TTATTAAATTCCAAAAAATACTAAAACTACCCCAGTAAGAATT
>V350101625L4C005R06400955802
TGTTTCAATGTTCACTATTGTAAGTATGGATAAACAAAATTTG
>V350101625L4C003R06100885802
AGCAAGTGTTCCAACAAGTGCTTCTGTTTTTCTAAATGTAGCA
>V350101625L2C006R05900856093
GCTATGAGAAATCTTTTTAATGAACATGGAGATAGAAAAATAA
>V350101625L2C001R07201253505
ATTTGTTTTACCTATACTGATAATTTTTTTCTGGTTTATATTT
>V350101625L4C006R00900561087
GAAAGTGAATTTGTTTTTGTTCCAGGAGATACTGTAACATTGG
>V350101625L1C004R04501342100
CGAAATTACAGCGAATTCTTGATTTTTTATCGTTAAGAAATTT
>V350101625L3C005R03901265123
TTTAAAAAAAGAGTTTCAAGCTGGGATAAAAGTTTGGTTGTAC
>V350101625L2C005R06400034175
CAGAAGCATTGTCAAAAATGACCTTTGGTAATAGATTAGGTTT
>V350101625L3C003R03601084438
AGAAAAATGTTTTAAAAACTCATAATAAATCAGTTCTAACAAA
>V350101625L1C005R01000651449
AGGAATATCTTTTTTATTTATGATTATTGAAGAAGAAAAAAAT
>V350101625L3C004R03700925693
CATTTTTATATTCATCAAATTCTACAAGTTTTAAAAAATACTC
>V350101625L3C001R06700152962
AGTAAACAATGGCCTTTATATCAACAAGATATTTTAGAAAGAG
>V350101625L1C002R01000500921
TGATGATATTCTTATGGCAGCAATTTTTGGTGGTGGAATAAAT
>V350101625L3C004R04700200234
TATAACATCATTTACATATTTTATCAATAAGAAATTAGTATAA
>V350101625L1C003R04101067551
TTGCTTCTTCTATAAGTAAAGATATGCTTTCTTTATCTGAAAT
>V350101625L3C001R05900768379
CAAAGATAGAATTATAAGAGATATTCCCCATACAAAATTATCA
>V350101625L1C003R07001069436
CGCCTAAAACATCTCCTATACCTGTTATAGTAGTTATTTCAGA
>V350101625L3C005R04901169871
TAAACATGAACAAAGATTTATAAGACCAACAGTTAAGGAAATT
>V350101625L3C006R02600325884
TTCATATAAAGTTTATGTTTATTTAAGTAGTTTACAATTAAAA
>V350101625L3C001R01000714090
GCACAATTACCAAGAATTTTACCTGATGTAACAGCTGCTATTA
>V350101625L2C006R06400452065
TGGATCCATATCATACAAGTAATCATATCTAGCATTTAATCTA
>V350101625L2C004R07000113301
TTTACTCTTACAAATTTTANTGTAGGTATCTTTATTTTATGTC
>V350101625L2C004R02201325823
TTTAGAAATTTTCGTATACCAACTTCCATAAGGATTTCCTTTA
>V350101625L4C006R01800309381
GGAACAAAAATATCAAAACCTTTTTTTTCAAAAAATATACTTC
>V350101625L1C002R05800317843
GCACAACCAATTATTCCTGATCTTTCTTTATGAGCTCTATCTG
>V350101625L2C004R06300670508
CAATAGAAACTATTTTGTCAGGTGATAATTTAGAAAGAATGGT
>V350101625L3C002R03900764359
CTCCAGTTATAAATGAAGATTCATCACTTGCTAAAAATAATAC
>V350101625L3C002R03800507881
TTACTCCTTTTAAGAATAAAGTTGTTCCTGCTTTTAACTTTTT
>V350101625L1C001R02800520793
CATCATCAACAAATATTTTCATAGCTCCACCTACAAAACTATT
>V350101625L2C001R05500145331
CTTTTATAGGTGATTCTTCTCCTCAAGAACAAATTAAAGCAGT
>V350101625L3C005R05400462022
TAATTCTATATTTTTTAATATTTTTGAAACAGTTATAGCAAAC
>V350101625L1C005R04400492452
CAAAATATTAACTCTCATTAAATGAACTAAACTTTCTTCTCTA
>V350101625L2C006R03000115427
TGGGCTTCTAAAACTGGTAGACCTGCATCAGAATGGTTTGGAT
>V350101625L3C004R04000133897
TATAAGCATTGCATAGTTCCAAGAATATCTTATTTGTTCTTCT
>V350101625L4C002R01200880673
CATCATAAGTCACTTCAAAAGCCAATTGAATTAATCTTGCATT
>V350101625L4C006R02100173609
TAGTTCAACTTAACTATAAGGCAATAGATGTTGGTACTTCTGG
>V350101625L3C003R03300704271
CTAACAAAAGTGAAGCACCTAATAATGTAGTTAATAATTTTTT
>V350101625L2C004R06500127001
GTAAATCTTGGTTTTTTAGGAGGATTTACAGGAGCATTTATAG
>V350101625L3C005R07000814434
TTTTACATTGTCTTTTGCTAAAGAAGCTAAATCATTAGTAAGC
>V350101625L3C004R06700778375
TTCTATATTGCTATTTTCCTTCATATCTTTGTATAAATTTTTC
>V350101625L1C006R02801406755
AAGATTGAAGAATATAAGAATTTAGGAACAAGATTTATTTTTC
>V350101625L1C002R01000347328
ATAAAAAATCCCTCCTTTTAAATTTCTATTTAATTTATTGTAC
>V350101625L2C003R03800649883
TATGAATTTACTATATTCATATTCCAATTTAACATCACATCAG
>V350101625L2C002R00200978450
AACAAAATTCTCAGTATCATTTCCTAAAAGCCCACTTGCAAAA
>V350101625L2C005R03501249867
ATTTAAAAAATGAAATAAGTTCTGATATGCAGGCTATAGAAAT
>V350101625L2C004R05500750760
TAGGCTTAGGAAATATATCAAAAGCTATAAAGGAAGATTTAAA
>V350101625L3C002R02100572036
ATTTTTCTTATCTCCTTCACTTACTTTATCAGGATTTTCTTTT
>V350101625L2C001R05900835666
CTGTTCCTGCCCTATATGATGGATACATTTTTTTATCATCTTC
>V350101625L3C005R06300816578
ACTTTTAGTTCGATAATCAGCAAAAACAAATGACATAGCACCA
>V350101625L3C006R06500416209
GTTCTTTTGATCTTCCTATATCTTTAAACTTAAATGTATTATG
>V350101625L2C006R00100145179
TGTCCCATCATTTCATCTATTGCTTGGAAGAATAAGATTTCTT
>V350101625L1C003R03100605988
CTTCTATTGAATGGCTTGAAAAGATTTTAAAAGACTATAATAA
>V350101625L4C005R02100767802
GGTGTATTGATTGATGATTTAATACATAAGAAAACTCCTGAAC
>V350101625L3C003R03001069098
TCTTAACAGGAAGATTATATTCTTTAATTAACATCAATTCTTG
>V350101625L3C005R01100553726
AGAATAATAAGCATACCAATAAAACCAGTTTCTTCTGCAAAGT
>V350101625L3C003R01501263713
TCAAGATTTATGGAAAATATAGTTGGAAGAAATGATTCTTTTT
>V350101625L1C001R01500600903
AAATTATACAAATTTTAAGAAAATGCTTAGAAAATAAATTTCT
>V350101625L4C001R07200410413
GTAGAAAAATCTGAAATTGTTAAGTTATGTAAGGAAGTTGCAG
>V350101625L3C006R06601050310
ATCTTCAACAGTTTTTTCTCCAAAGTAGATATGTTGATCATCA
>V350101625L1C003R01900656806
AACCATTTAGACGCATTCTATATGTAAATATATATGAAAGAAC
>V350101625L2C004R05200471513
AAGTAAACCTCCTATCATTTTTTTCTCTTCCTCACTTTTTTTA
>V350101625L2C001R00800049065
AGAAGACCTTTATCAGATAATCTTTCTAGAATTCCTTCTGAAT
>V350101625L2C003R00601147758
GATAAAAAAAGAGCTAAATTATTCACAAAATTTGGAAGAGAAT
>V350101625L2C001R06100500486
CTACATCTAATTCAGAAGATTGGTTATCTCCAGAATTAAATCC
>V350101625L4C005R00800234842
AAATGGAGAAAATTCAGCAGCTGGTTTTGGAATTACAGTAAAG
>V350101625L3C001R01700176472
ATGGACCAGCAGGAAGTGGGAAAAGTACAATAGCAAAAATTAT
>V350101625L1C005R01300622913
GTTGGACATAATACTTCAAGAGGAATACATGAATATTCACAAG
>V350101625L4C002R04100362185
ATTTTGTGTTAGGCGTACAAATGTCTGCTTCTGCAAGAGATTT
>V350101625L2C003R01400458200
GTTCTTTATCTTTTAAAAGATATGCACCATTTTTTTGCATTTC
>V350101625L1C001R01000871158
TAAGAACAAAAATGAATTATTATGATTTGGAGTAAAAAATGCA
>V350101625L1C003R03700033592
AAAAAGCTGTTATTGATATATATTTTTTTATATTTCCTGAAAA
>V350101625L1C004R06001113834
AAAGCTAGTATATAGATTTAACACAACTCTTACTCATTCAAAT
>V350101625L2C001R07101078389
AAATAGTTGGAATCAAACCTACAACTAAAACAACTTGTACAGG
>V350101625L1C006R01801249752
TTCCAACTCACTCAACTCTCTACCAGTGAATTCTATAGCCATT
>V350101625L2C005R01601172424
TCCCGTTTGCCTCCATTGTTTCCGCATAAGCACTCATACTGAA
>V350101625L3C004R05101377814
TTTTCTGTTTTCTAATTTCATGCAATCACCCTTAAAAAATCAT
>V350101625L4C005R00400082649
GAAAAATCTTTAAAGATTTGGGAAGAACTGAACTTCTCCTTTG
>V350101625L3C003R02100793966
TTTCATTCTCATATAAGGACATTCCTTCCTCGCTCCGGGTAAT
>V350101625L3C003R02601165938
CATTTCTATTTTTACCTCTCTTCCGGAGATACAAAATTTTGCC
>V350101625L4C005R00900670065
TTTTTAACAGATTCTCTCTCATCCCCGCTCTATCATTTAAAAG
>V350101625L3C006R06800306596
GACGTTTCTATTTTAGACGAACTTGCTCCTGGAAGAAGTCCTA
>V350101625L2C004R01900173773
CGAAAATTTGCCTTTGTCTATGAATTAGAAGGAGGGGCAAAGT
>V350101625L4C005R05700454965
GAAAGCTTTACGAGAAGACGAATTATATGTTATGGCGAAAGAC
>V350101625L2C006R00101064790
AGTCCCGATTTGAATTCCCAATGCCGACATCATCTCCTCATCG
>V350101625L1C005R04300207966
CAAATCGCCGCAATAATTCCTGCAATGAGTCCTCCAAATACTC
>V350101625L4C004R03101204224
AGAATATCCCCAAACTGCATGGAAAAATTTTCGCCACTCCAAG
>V350101625L1C002R04500158931
ATAAAATATGGTATTCTTGCAGACTTTCCGATAATATCTCCCG
>V350101625L4C005R03000206379
TCCAAACAAACCGTAAGACAACTACAAGCTTACCAAAAAAAAG
>V350101625L3C005R00400534831
TGTTCGTGCTCGTGCTGATGTTCCGCTTCTTCTCTTTTTCCCT
>V350101625L4C006R01500101784
CTAATATCATCTGTAGATAATCCTACTTTTCCTGTAAAGTTTA
>V350101625L4C005R05200737960
TTCAATCTTTCATACTTTTTTTGCATAAGTTCCCCTCGCCTTT
>V350101625L3C001R06400750342
AAAAATGGCATCTTGTTCTAAAGAGGAGAATTTCCCTCTTATC
>V350101625L4C003R00700147608
CCCCAATCGGAATTAAAATTCTATGAAGCGCTGAAAAAATACC
>V350101625L4C002R02000412283
TAAAAAAGCTCCAATTTCTCCATTATGAATCTGCATGTTTTGT
>V350101625L2C001R02800283698
CCTCACTGGGCGGATTTTTTACTTCGCCTCTTTCAATGCTGTT
>V350101625L2C003R04901088161
GTGAAAGCAAAGAATGGAATGTTCCACATTCAATTTCCTTACA
>V350101625L4C006R05700462145
ATTAAAACCTATTGTAGACTTTATGGCGGGAAAAGAAGTGGGG
>V350101625L4C002R02000270567
CCTCGAATACTATATTCTCCTCTTTTTTCCAATAAATAATTTC
>V350101625L4C003R01801319278
ATTGCTTTTATTTTGATCATTGCTTCTTTGGTGCAATTCGTAG
>V350101625L1C002R04701342313
TATCTTTATTTTTTTAATTAAAAGATGGAATTTCTATTTCTAC
>V350101625L3C003R03601386878
GAACTCATACAGAAATGATGTATTCCGTAGGAGCAGCATATCG
>V350101625L1C006R04701238425
CTGTCTTTTTATTGGATACTAGAAATATGGTGATTTCCGTTGT
>V350101625L2C005R04501344645
CAGTATTGAACTTTAAAAGGTAANAAAGCTGAGCAGTTTTTTC
>V350101625L2C005R06601253075
CTCTTTATTTTGGGAACAGGAGAACTTAGGTCCGAAGGTTTTG
>V350101625L2C005R05800707555
TGGGGAGTGTAGGTTTCTATAGAGCTATTCAGGAAAATATAGG
>V350101625L2C001R04500339298
ATTAAAGGGGAGAAAAATAGGCGGAGCCCAGATTGCCCAAAAA
>V350101625L2C005R06600388477
CTTTTTTAAAGGGAAATGAATTAGAAAATGAAATAAAGTAAAA
>V350101625L4C006R05501280502
AGGTGCATAAAAAAATAGCGGTACGAAGTGAGATTGATCTGCG
>V350101625L1C004R06300901461
GGAAATGGTGGAAAAATATACCAGCTTGAAAGTAACCCTGGCG
>V350101625L3C005R01500489212
CCGAAATTACAAAATAGTTTTTCCAAAGGTATAAGAAAGCAAG
>V350101625L4C005R03501238458
CTTTTCCAGTGAAGTTCTTTTTTATAGAGAGTGATCAAAATCG
>V350101625L1C003R06800384658
AGGAAATAATAGAGAAGCATTTCACTGGGGGATGTTTTAACAT
>V350101625L4C003R05500583784
AAAAAATCTTTGGACCGACAAAAGATTGGGAATGTGCATGTGG
>V350101625L1C006R04700943263
TCCGAAGAAGAATACAGTCATTTCTTAGTTCCGAAAATTCAAG
>V350101625L2C002R01600653398
GTTGCCTCTTGGAGTATTTTGGGCAATCGTAGCCGGATTGGTG
>V350101625L4C003R06200731247
GAGAACGGAGCAGGAAAGTCAACCTTGATGAAGATTATTTTCG
>V350101625L1C001R03701067693
CATTGGACAGGATATGGAAGTGGCTCGTTCTTCCGGAATTGAA
>V350101625L3C005R04300480195
GGAGCAGAAAGGAAATATTCTATCTTCCGGGAACGATTTGGAG
>V350101625L4C004R03000137317
TACTTCGGCAGGCAGTGGAAAGATTCAAGGAAAAAGTGTTACG
>V350101625L1C002R03200825924
AAAAAGGAGTATATATTATCATTATTTGAAAAGAATGGAAGGG
>V350101625L2C001R05600976797
CAGGAGGGAAGGGATATCCTTGCTTTTGCCAAACAACTTTCTT
>V350101625L4C005R04101189976
CGGAAACTGGCTTTGCCTTTTTCTTCCGTTATGTTGTCTATGT
>V350101625L1C004R07100320726
ACAGTTTCAGGCTTATTTTCAGAATGAGGATTTTCATTTTGTA
>V350101625L2C003R07100072083
GGATGAACTTGTATCTTAAGAAGCATTTCCGTGAAAATAGAGA
>V350101625L1C005R06100943476
CTTCTTTTCCGGAACGTAGGAAATCAGTTCTTTGGTAATTTCT
>V350101625L2C003R05900143932
TATTCTCGAAAACACTTTTTTCTTAGCTTAAAATGTGGTAAAA
>V350101625L1C002R00801397506
AAGAAATGAGGAGAAGACGAGATGGAAACAAAAATTTATAGCA
>V350101625L2C005R02700754065
CGGATTTTTATTCAAGCCTTGATGTTGGGGACTATGTTCAGTC
>V350101625L2C003R00700787293
CACTGGCGGTGGAAGGACTTATCATAGTGCTGGCGGTATTGAA
>V350101625L2C001R02501380448
TGAAAACAAGAGGAGAAAGATATGAAAACACATAACAATCTCA
>V350101625L1C004R01100724718
ATTAAAACCGAGCCATGATAAAAAAATTCAGATTATTATTGAA
>V350101625L4C005R02101365299
CTTTTAACCTTAAGTATCACTTTTATCGTTTCTTTATTTTTAG
>V350101625L4C006R05400073438
CATATGGTATAGTGCCGCCACACAATTTCCATCTGCCAATGCC
>V350101625L3C003R05900754064
CTGTTTTTCCATAAAATCCGGGAACCACGAACTTCAAGCGATT
>V350101625L1C004R02201325409
GTGGAAAAGAAAAAATCACCAGCATTACACGGTAACCCACAAA
>V350101625L1C005R03900675100
AAAAGGAAAAGGCATTGGAAGAATATATTCTTGCCTATGAAAT
>V350101625L3C003R00201030611
CGCATTGATTGGGGCGGGTTCCGTCATTACGAAAGACGTTCCG
>V350101625L4C004R06700476722
ATAGAGATATTTCCATTATTATTAGTATTTTTTTAAACCTTCT
>V350101625L2C006R04001358561
CTGAAGTGGATATTGTGATTGGGGCTCCTTTTACTTGCTTAGG
>V350101625L1C003R05200062423
CTTGTGTGGTGGCCATGTTAACAGAAAAAACAAAATTCCAATC
>V350101625L4C004R06100857337
GTGTTAGAATGTTGAAATACAAGAAAATTATATTGAAATAAAA
>V350101625L3C002R07000859209
GACATTCAGTCGGAGAATATGCTGCCTATGGAGCTGCGGGAAT
>V350101625L4C002R07001405107
ATTACGATGGCACAACGTTTTGAAATGATTTCCAGAATTGAAA
>V350101625L3C006R02200088462
AATTAAGTTGAGTAAGTTTAAAATTCGAGCGATGAGAACGGGG
>V350101625L4C004R01600057015
AAGCAACTATGAAGAATATCAAACAGAATTTATTTTGGGCTTT
>V350101625L3C003R02600096963
GACTGCGTGTCCCTCTTTTTTTATTAACAAAGGAGGAAGGGAT
>V350101625L1C001R00800322021
CGAATTTTAAAACAAGGCTATCTTTCCTATGAGATTTCTAAAA
>V350101625L3C001R04800673847
CTGATACAAAGTTCGTACTTCTTCCTCCAATCCTTCTTCTATC
>V350101625L3C004R02300482626
TCGTAGACACTTCTGTGAATACAGATGAATTTTTAACAAAGGG
>V350101625L3C005R04100944827
GAAATTCAAAATGGTTTACAACTTCGAGAAATGTTAAAAGCGG
>V350101625L2C001R03901186086
GCGAAGAGTAATACTCCATCTCTTTTTCCGCTTCTTTCAAACT
>V350101625L2C001R03800866335
AGGGCTTCTTTCATTTTTTCTTGTCCTACAATCGCCGTAAACG
>V350101625L2C002R06900384240
CCTTCATAAATAGTACAAATTTTTGCATCTCGATAGAATCTCT
>V350101625L3C004R00201333436
CTCTTCTTTTTCCAAGTATGACGATGTACTACTATAAGAAGCT
>V350101625L2C003R00800589367
TTTAGTTTTTCAATCGCTTTCACAAAAGAATTTTCAACAGTAA
>V350101625L2C002R01500624768
ATTGGCTCCGATTGCTGCTCCTCCGATTCCTGCATTTGCTGCC
>V350101625L3C005R02600687697
TTCTACAAGAGCTTCTGTTGCTCCATAAACCTTGTTGATATTG
>V350101625L1C002R00200673152
AGATTTATTTTCTCCTTCCGTCACCAATACTGAAAGAGCTACT
>V350101625L2C001R06301200994
CCCGCTCCTGCAACCCCTTCCAAGAAACCTCCAAAACAAAAGG
>V350101625L1C004R04800385888
AAAGAGAGCATGTCCTTATCCTCTTTTATAAGATAAGGAAGCT
>V350101625L1C005R06300398831
AACATTCCCAAAGTACCAATTCGTTTTTTGACCTTCCTCAAAC
>V350101625L4C004R05701392898
TTTAAAGAGTTTGCAATTAAGGGTAATGTCGTAGATATGGCAG
>V350101625L1C001R00900253712
TTATAGATAAATATTCTGTTTATACCATTCTTGAGTTGTTACC
>V350101625L2C002R00700880790
TTTCGAGCATCGGCTCAATTAATTTTTTATCTCGAAATTTTCC
>V350101625L3C005R06900020674
CCGGAATGCTTTCTTTCCAATTGTCCCTTGGAATTAGAACTTC
>V350101625L3C001R03701244802
ATCCGATTGCAAGACTTTCCAATGTGGAAATTCCGGTTTTAAA
>V350101625L1C002R03501174748
TTTACAAAAGAAGACTTACAAGAATTTTTAGAGTTAACGGAAT
>V350101625L2C002R05800067351
AATTTGGATAGATTGGGGACTATGCCTTTACCACCATATATTG
>V350101625L2C004R02200245650
GGCGACTAAAACCGTACTGAAGGCGATAGGTCGGATTTTTTCA
>V350101625L4C006R06800671363
CTCTTCTTGAAGTTTATGTAATTTTGTTCCGATTTCTTCCACT
>V350101625L1C002R06800717792
CAATTTCCAACTATTTATAAAACTTTGGTGTTGGAGCAAAAAC
>V350101625L3C002R00900261603
CTAAGTTTCATAAAATATGCCTAACTTTTTGAGGAAAATACAG
>V350101625L1C001R05801282640
ACCAATTGGGTTTTGATTGGAATTTCCTCTTTGGAAGAAATTA
>V350101625L1C006R00401226064
CGGCTATCATGGTAATCATCAATAATAATTCAACAGCATAATC
>V350101625L4C002R03100320640
TAGCCAAGGAGTATTTTCCACAAATTCTTCCAGGAATGTAGCG
>V350101625L1C003R06200214245
TAAACCCGACTTGAAAGGTAGAGTGGAAATTCTAAAAGTTCAT
>V350101625L2C002R00800453198
GGAATTAATGGAAACGGTCGGATTGAGCGAACGTCTTATCAAT
>V350101625L1C001R02000142765
AGATAATCAATGTTAACATTTTTTACCATTTTTTTTCGAATCG
>V350101625L3C002R01400235613
CTCTTCTATTTTTGCAATGATGGCTTCCAATTTTTCTTCTTTT
>V350101625L2C006R03400975168
CTATCACATAATCCTTATTTCGTCAACTTTTCCTTAAAGGATA
>V350101625L2C002R01901212067
CAAATCCTCATAGGTAAATTCTATGATTACAACAGAAATTCCC
>V350101625L3C001R06500883136
AAATTCGAAGAAAAATACGGATTCATGATTTCCGTTGTCTTTT
>V350101625L1C005R05901400567
TAGTCTATTTATTATCAAGACATTATAGCATACTTTTTCAAAA
>V350101625L2C003R05600111813
TATGAAAAAGTGTATTCTCTACCGGAAATTTCTAAATTTTTAG
>V350101625L3C004R04201320657
TGGAATTGCAGGATTATCCATTGTTGCAGATTCTCTAGCTGCG
>V350101625L1C003R01100001477
GTTCTTTCTAATGGGGATTGGATTCATGGCTTGTATGGCTCAA
>V350101625L2C003R03101071144
AATATCGGGAAGAAATCAGAGAAGAGGGAAAACGATGTCTGAA
>V350101625L4C004R02300841818
GGATTGAAGTAAACGAAAGCTGTCAAGAAGTTGAGTAATCTGG
>V350101625L4C001R01900403443
TTTCTATCCAAAGGAATAACTCCGATAAAATGCTTGGAAAAAA
>V350101625L4C003R02900317464
CAATTTCATTGTAAATTCCTCCTAAATGGGATTTTGATGAAAT
>V350101625L1C006R01800855785
TGCTGTGATATTGCCGGGGGGCTTCGGAAAATATCATTATTTT
>V350101625L1C005R02400785664
TTGATTTATTGGAAGAATTGACTTCTCATCAAAATCGGAAGTA
>V350101625L4C002R00201232242
GGGGGACAGACCGTGTTTCATATACACTTCCACTTGTTAGGAG
>V350101625L1C003R03400009860
GTTTTTGACAAAGGAATGGTGGATTACGCAATTCGATATGCAA
>V350101625L4C006R03101365395
AAGGAAATGAGGGTTACATTGCAGCGAGTGTTTCTCAAAAAAG
>V350101625L2C004R01000850171
ATTTTAAATACGGAAATGGAGGAATTATGAAGAAATATTTAGG
>V350101625L1C001R02100606766
TCCAAAAGAAAACTTATTAGGAAAAGAAGGACAAGGATTTAAA
>V350101625L4C003R00500748974
CAGGAGTAGAAGTGAGAGCTTTATCTCATATGACAAATGGTCC
>V350101625L2C002R03100298429
AAACATAGAGGAAGTGTTTTCCAAGATAAATGGAGAAACTTTC
>V350101625L1C002R06201305686
TCTCGAATTCCTAAAAAATTCAGATTAGGACCGTGAATCACCA
>V350101625L1C005R00201250847
CGGAAGCTTTATCGGAGGAAGTAAGAACACAAATGGCAAATGC
>V350101625L2C006R01301163658
TGCTGCAGTATCCAGACAATTCTTTACACTGCCCGGAATTTTG
>V350101625L3C006R02900262620
AGAATTTCCTATGAAGAAGTTCTTCAGTCTATTCAGGAAAGAG
>V350101625L4C004R06101162969
CAGAAGTATTTAAACATCTTTTTCAATCGCTATGTGGATTCGT
>V350101625L3C005R04000510217
AGAAAAAGAAAGTGATATTTCAATTAGTGCAGAAAGCTTAGCC
>V350101625L4C003R04400337581
AAGATACTAAGGAAGCGTATTTTTGGGATATTCATAGTTCTAG
>V350101625L4C002R07101353212
CGGAAACTAAAAATAATTTATTTAAATTTTATCTTTTAACCTA
>V350101625L4C002R07100864487
ATATAAAATATCTTACAGGAAGTGTAGAGAGCGGAGAGAAGTG
>V350101625L3C001R00500275328
AGCCGCTAAGCATCCTGCCAAAAAAACCTTTCAGGCGATTCGA
>V350101625L3C006R02100694855
CGTTTTGTAAAAGATAACAGACTGTATAAAATTGAGAAAAATT
>V350101625L1C005R02201069202
AGATGCGGCTTGTTGTATGGTTATAAATGCTATAGAATCCAGA
>V350101625L3C006R05701216541
TCCACGGCATCTTTGTTTTGATAGGAAGAAAATTTGGCTTGGA
>V350101625L3C003R01701184031
GTTCCACTGCGGCTCAGGTCGGAGTGTTTGTAGACGGAGTTCT
>V350101625L2C004R05200522213
GGGAAAACTCATGTTTTTCCTATGCCGGAAGAAGGAAAACAAT
>V350101625L1C006R02000380481
AGGACATTTAAATTCCGCCTGCTTTATTGCTCCTTCTCTTCCG
>V350101625L4C005R06800931510
GAGGGATGAATATGGGGATTCTTGAGGGAAGTATTGATTATTT
>V350101625L4C005R02101001652
GAAAGACCCCATGATAATTATTCAGAAGAAGAATTGGAAGCAT
>V350101625L4C003R02801132495
TTTTCCATCTCAATTTTCGTTTTATTCATTTCTTCTCGGAAAT
>V350101625L1C005R04901105044
GATACAAGCATTCAATTTCAGTGAATTTATAGAAATTTTTAAG
>V350101625L4C005R05000387077
ATGTAAGTGATCATGGATTTCGAGCAGCAAAAGGCTTTTCCAA
>V350101625L4C001R06900618960
AGGAAATTATAACATGAATTTTAAGATTTCTTTTTTGAACAAA
>V350101625L2C002R01401219978
TACTTTGCATGATTATTCCATTCTTGTTTTCCTTTTTCTTTCA
>V350101625L3C003R05200303827
GAGAAATTGCTTCCTTTCCTAAGTCCTTTTCTTGATATTTTTT
>V350101625L3C004R04700838481
TATAGCCTTCCTATCATAGGAATGGAGCCTGCGGTAAAAAAAG
>V350101625L3C001R00101298055
AGAAAGCTTAGTAGCCGGAAATGATGTTAAATTTATCGGTTTT
>V350101625L4C003R04301395185
GCTCTCTCTGCCATAATTTCAAAATTCTCTGTCCCAATTCCAT
>V350101625L1C004R07100580761
TTTTGTTTCCAATCGCAGCAAAAATTCCAAACAATACGGCAAT
>V350101625L4C002R01900777124
CATGATGTAGTCCGAAAACATTTAAAAGCCTTCCTGTCAAACC
>V350101625L4C006R04601269629
CTTTTATAGCGGTTCCGACAGGCGGATTCGTTGAAAATGCAAC
>V350101625L1C002R04500135544
ATACCTCTGCGGACAAACTTTCCAGTTTTTGTTTCGCAAACAC
>V350101625L1C002R05100582767
CTGGAGAGCCATTCGAGTTTGTTTGGACAGAATTGAAATTTTG
>V350101625L3C006R03100344005
GTCTTTCCTTCGTTTTAAGACCGCATAAGTTCCAAAACTCAAG
>V350101625L2C006R03600990146
GAATTTTCCATTCCCAACAATAATTCCTATTTTTTCCATTAAC
>V350101625L1C005R03700158026
CAATCCCATTTCTTTAAATACCCTTTGTACCGCAACTCTTCCG
>V350101625L2C004R04300714184
CTCCGTCCAGTTCAACTGCCTTTTCCCCTTCTCCCAAAGTGAT
>V350101625L2C002R03701210822
TCGAAACTTATTTTTATTCAAAATTTCATTTTGAAACAGATGC
>V350101625L1C002R03300225125
GCAATAAATCCACATAAATCTGTCGAGTATCGGAAGAAAAAAT
>V350101625L2C002R01800834969
ATGACAGAACAAATTCCGATAATAATTCCTAACATGGTTAAGA
>V350101625L3C001R06201360661
GGCCGCTTCCTTTCCCGACAAAATTTCCGCCTCTACAACTATT
>V350101625L1C001R06601074869
AATGGCTTTACTTCCACTTCTAAAATATTTTCCGAAGTAATAG
>V350101625L4C004R02401399550
ATTCCTTTGTAATCAAATAACTTCCCTTGGATGTTTCTACCAA
>V350101625L3C005R03000196336
GCTCCATTCGGGATGCAAATGGTCGCTCCCAAATCCATTAAGG
>V350101625L2C005R03500326367
AATTTGAATCCCTGCTCCTCCGTTTTCTTCCAACACTTTTCTG
>V350101625L1C003R03500863980
TAACAATATCCATAATTCTGTCTTGCCGAAATCAAGGACATTT
>V350101625L4C003R05100085826
CATGGTATAGCTTTGGTCCTTCGTATCCAGATTCAAAGCCAAT
>V350101625L1C003R01700395464
AATCCCCTTCCTCTTTTCGTAACCAAATATTATCAAATTCTAC
>V350101625L2C002R01401389170
ATAATTTTAACATCTGTTCCTTCATCTAATTTGGAAGTCAAAG
>V350101625L3C001R02601098302
TTCGAACCGTTCCTTCCAATTCCATTCCCACGCTTAAATGATC
>V350101625L4C006R05400020839
TCGGTATTCCGCCTTTTCAGAAATTCGTTGTGCCCAAATTAAC
>V350101625L4C001R06400136756
AATAGAACATCCTAATTGTTTTGCAATATTTTTCACAGTAATC
>V350101625L1C002R02000647091
TTCCACTCTCTCAATTCCTTTTCCGCTATGAACTAAATGTTCA
>V350101625L2C006R02401202450
TTTTTCTAAATCTTTTAAATCTACTTCCAAGACTTTGGCAATG
>V350101625L2C002R04400450539
CCCCGCTGTATTTCTTCCTTTTGTAACAATTCTTTGTCCGGTC
>V350101625L4C002R06501221959
CTTTTGCCATATGGAACCTCTTTTTTAATTTTTTTCATAAGCT
>V350101625L1C004R07000302685
ATAGCCGTTCCGGAATAACCTTTTTTTTCTGCATAGTTCCAAT
>V350101625L1C002R07200671677
GTCCAATAAAATAACCGGATTATTGGTTCCCGCTTCTTTCAAA
>V350101625L2C005R00100829454
ACTCTCTCTCCCTTGTCATTGACTAAGGCTCTTACCTTCCCTT
>V350101625L4C004R05601275502
ATCGGATTCGCTTCGGGTTTATCAATTTTATTCACGGCAACAA
>V350101625L4C003R03400106921
TTCTGGCTTCTTCCAAAGAAATTTCAAGGGCGGCATCATAAAG
>V350101625L1C002R04301378192
ATTTTTTCTCCCGTAAAACGTATAAAATCCGCCTCTTTTTTCA
>V350101625L2C002R01200831010
GGGACCTTTGGGAGAATTTTCTTTAGGAAGTATTGGAGGAGCT
>V350101625L2C001R04800317109
AAATCTTGCAATATATTCTTCCAACATCTTACTTCACCTCTTC
>V350101625L1C004R03900829826
TTCTGTACTGCCATATTGCTCAAATGCACTTTGATTTTTTTAA
>V350101625L1C004R04400104231
CCTGAATATCAATCAACTCATAGAACTTATCCTGAAATAAAAT
>V350101625L2C006R05201069718
GATTTTTCGCATCCTTTGCCAATTTGAAAAAGCTATATTTTCC
>V350101625L4C001R00200777728
AGGAGGACATGTGGAAGACATCTCTTGCTATCATATGAATAAG
>V350101625L2C003R01000673817
AAAGTAGAAAATACTGTCATTCCTTAAAACAACTCATTTCTCC
>V350101625L2C006R05900299704
TAAAAATGTATCAAACATACCTATAAAGGGAATTAATAAGATG
>V350101625L3C003R00901072395
AATAGTAAGGGAAAATAGCAGTGACCCATAGCACTCCGATAAG
>V350101625L3C006R07200412787
AACGGACCCTTTCAGTTCCAAGGTTCCAAAATGATCCAATAAG
>V350101625L4C005R07100956508
GGAAGTATGTTATGATAAATGAGAGAAAATTTCATCTTTTATG
>V350101625L4C004R04900639680
TTTTTCAGGATAAGGTAACTGCTATTGGCGGTCCCAGCGGAGT
>V350101625L1C006R05600405549
GAAAAAAAATATGCAGTTATCGAATATCCGAATTATTCTCTTT
>V350101625L1C001R05300263189
CAAAACGTCCGTGAAATATTTTTTGTTCTGCCACGAGCCAAGA
>V350101625L2C001R06700775508
TTTTCCTTCTAAATTTTCCACTTCCTGTACCCGAAATCCTAAG
>V350101625L2C003R02300067662
AAGTCTTCCTCTTTGGTTCGATTTGAAAATTTTAAAATTCTCG
>V350101625L3C003R06401088755
AGAAAAATTCCTCCCGCAAATCCGGTAGCATAGGAAAGCGAAG
>V350101625L1C003R02700762145
TCTTCCGCATCCATAGACATTGCAATCGGTTGCATTGTAATTG
>V350101625L2C003R04701269635
ACTGTATCCACACATTCATGGGTTGCAGAGCCTTTGGTAGAGA
>V350101625L4C005R04100919662
CCGTAATAATCTTAAAATCACTTTGACTTACTACTCTTGCAAT
>V350101625L1C003R04801316396
TTGTCTTTTTATCGTTTCCTCGCTTCCACCGTATAAATCGTCT
>V350101625L3C006R00101076760
TTCGATGTATTCCTAAATTATAACGGTTCCTATTGTTTTAACA
>V350101625L4C005R03100443644
GAATACAAGCGACTATGATTTCTTTTTTTTCATTGATTAAAAC
>V350101625L4C005R00100043953
TTACGAGCCTTTTTTGAAAATGATATTCGATTTTTAAAACAAT
>V350101625L3C005R01500498298
GAGAAGTTTTTACAAAAAATTTTACTTTTAAGCTTTAGCTACT
>V350101625L4C002R06700504539
GAAGAATTGAAAAAATGGTCAATCCCGCTATTAATCACGGATT
>V350101625L3C002R06600752192
TCAAGACTTATTCGGTTATTTTTATCGTTTACAAGATGCCTAC
>V350101625L1C006R03500627569
TTGAATATTCGATACCGAAATACAGAAATTCAAGAAAAAAAAT
>V350101625L2C002R02000440397
AAAAGATAGCCTATATGGATTTACGTTTTCAAGATTTTATTAT
>V350101625L4C005R02801220624
AAAAATTTTTTCCATTAAGGAGTCAATCGTGTTTACGGACGTA
>V350101625L3C003R06200951558
GGACAATATGATGGAGAACAATACTTTAGAAAAGCGTGACGGG
>V350101625L2C006R01800331930
AAATCAAAGAACATTTCTTTGAAGAAAAGGAATTGAATTTAAG
>V350101625L3C002R01701370429
ATTGAGGGGAATGGCAGGACAAGGAAAAATTGGAATTGCCAAT
>V350101625L2C001R02400250399
TTGTCCAACCGGATGGTAAAATACAGTCATTTGAAATATATAG
>V350101625L2C001R06500637768
AAAAATGGAAAAAATATATTATTCGGACAAGGAGTATCAGATT
>V350101625L4C003R00300755610
CTTTTGTTTTACTGGCGCTGTATCTTTCTCTCTTGGAAACTCT
>V350101625L1C001R03101314229
CTCGAATTTCCGGGTATATGTTACGTTCCGCTCTCACAGCGGG
>V350101625L3C005R02800788280
TTGGGCAAAAAAGATCCACCATTGCACAGATTTTCCAAAAATT
>V350101625L4C003R02901108675
TTAACCGGACTTACCGTTGCTGAAAATTTCAGAGATAAAGAAG
>V350101625L2C001R06200773308
TATTTTTGTAAAATATTTGGGAGAAGCTTTGCGAAGGATTCCG
>V350101625L4C002R01401067353
GAAGAAATTTATCATAGGATTGAAGAAAACTATGATATTTCTG
>V350101625L4C004R05400135670
ATGTCGGAGCAGGAACAGGAACGATTGGAATAGAAGCTGCTAC
>V350101625L1C002R00801230837
CCTAAAGATCCGGAAAAAGAATTGGATAGACAAATGTCTGACG
>V350101625L4C001R04200333766
AGTATATTCCTGATTGGAATGGCTGTCAGCGGATTTATAGTGA
>V350101625L2C002R07200184163
GCATTCTTACAAATTGTTCAATGGCACCAAAGTAGTTTCCAAG
>V350101625L2C002R03501066659
GTAGTTATCAATTCTCACTTGGAATAATAAATGATAGTTTCCT
>V350101625L2C002R02701238384
GATTTGGATCCGGCAGGGTTCATTCCTACCGATGAAGATTTGA
>V350101625L3C002R05500106801
GAAACGGTTTGTATGTGGCGAAAAAAGAAAGAGAAGATTTTCT
>V350101625L2C006R03300363236
TCCTGCCTATCCTACCGAACAGTTTCATTTAGAAACAGGAAAA
>V350101625L4C006R01101250107
ATGTTAAGTTGATGGCTAATGTTGGTGCTGAATACAAAAATAG
>V350101625L3C006R01200998102
TGGAAAAGATAGTACGATTATGTCAGTATTGCCTCAATATAAG
>V350101625L4C001R02300282221
GTGGAATTTGGAGGACATACTTTACATCATTGTGATTTTCATG
>V350101625L4C004R01401369783
TTTGTACAAGAACTTTTTCCAATCCTCCCATTCCTAAGCTTCC
>V350101625L4C003R05000154546
CATAAAACAATGGCAGTTAAAAAAAATATATGGACATGGTTTA
>V350101625L3C006R05100741183
AGTATTGACTGAAAATGATAAATGCCGGGTTACAGGGGATCCT
>V350101625L3C004R03400586524
TGATTACGTTAAATCATGAAGACTATGAGAATGCTCAATCTTT
>V350101625L4C005R00300343838
AGACGATATTGCTTTTCCAACAAGATTTGAAAAACAATACTTT
>V350101625L4C002R00900232405
TGTTACGGGAGAGTGAAAGATGTCAAAATATCAAAAAATAGAA
>V350101625L4C003R02100747479
GGGAAGATGCCATTTGTCGTTTTTTGGAGGAAAGTTTATGAAG
>V350101625L1C003R07201078274
TTCCTTTCGTGAAAAATCCGGCTAGGACACAACCTAGAAAAAA
>V350101625L4C005R06200201764
ATTGGTAACCTTTGACGGAGACAGCATGGAAGCTTTGGAAGAA
>V350101625L4C006R04700374734
CCGCTGCAAGAGGAGCGGAAGCTCTTTTTCGTAGATACTTCGA
>V350101625L4C004R01000738914
TGAAATTGAATTGGGTAAATAATAGACTCTCTAAATATACAGC
>V350101625L1C004R05800426690
AGAGCGGATGTAGATGTTACAGCTTATGAAAGTGATACTCAAG
>V350101625L3C005R02100924830
AAAAAGAATTGCCGGAGAGTGATATGATTTATATACTTCTTCA
>V350101625L2C004R02000850322
CTCACGATAAGAAATGGTTGCAAAGCCTATCATCTGACAACAA
>V350101625L4C004R02800019751
CCGATAGCTGCGGAACTGATAGGCAAGGTCAAAATCATTCCCA
>V350101625L3C004R01900922147
GTGGGAGCCGCTTGTTCTATGGCTTCGGCTATGGCGGTTTATT
>V350101625L3C003R06600974020
ATTTTGCTCAAATGGGAAAAGCGGTGAAAAGTGATGAAAAATT
>V350101625L3C002R03300790893
AAAAATTAAAATTGGGACAGAAGATATGGATAGGTCCCAATGC
>V350101625L4C003R00100783897
GGGGATATTCTTTGTTTATTCTGCTCTATTTTATTTGCTTTAC
>V350101625L2C005R00100506423
TGGAAATCGAAGAAGATAAAATAGTATCCATAGATGAATATTG
>V350101625L1C002R03300414342
AGACGGCAAGGAAATTATTTTCATTACAGAGGAACAGGTGGAG
>V350101625L4C002R01500540024
ATCCGCTTTAGCTTTTCCTAGAAACTATAAGGTGCTCCTTATT
>V350101625L1C003R05000782958
AGCTAGGGAAACACAATTTGAGAAGGTTTTATGTGTTTCTCAT
>V350101625L4C006R04000808509
AGGAATGGTACCGGCGGTTTTGGCATTGGTTTTATATGCCATT
>V350101625L1C003R02200532872
GCCTTCTCTTCGCTATCAGGCAATTCAACATGGAGATATTCAA
>V350101625L4C002R01300367209
CAATGGAGAGACGATGAGAAAGAAACCTTTTTTACTTTCAGAA
>V350101625L4C006R04800321191
TTTTCCATATGAAATTTCATCTTTTAGCGCAAAAGAAGCAGCC
>V350101625L4C001R03400379353
TTGTCAACAACATACCTTGTGAAATTTCTCCTCTCATTTTTCG
>V350101625L4C002R02500393265
CACAGCATTTTTATGTCTTGGCTCCGTTGTTCGAATAAAATCG
>V350101625L1C005R01301338630
TTTTGTAAGTCATCCAGAACTAAAGTATCCCCAAAGTATTGTT
>V350101625L4C006R04200179714
GGATATAAATACAATTTGTCTACCAATCGAGATAAATTTTCTT
>V350101625L4C005R01400839986
TTGTTTTTTAGTACAGCCAACAAAAGTCCCTCTTCAAAGTGAA
>V350101625L1C001R01100662057
GAAGCATCTCTTTGCGGCTTAGGACAAACTTCTCCGAATCCGG
>V350101625L3C002R04601079891
AGAAACTCCTATGATGCATCCGATTGTGGGAGGAGCTGCAGCA
>V350101625L3C004R04900531229
AATAGTTTGGATATTGATTTGTATATGAGAATTGCACCGGAAT
>V350101625L2C006R05001248606
ATGCTATTGACAGGGGCTCCTTCCATTCGGGATGTCATTTTAT
>V350101625L4C005R03000473574
AACGAAATGGGCGGGAGCTATTTCTTGGAATCCACAGGAGAAT
>V350101625L3C002R07000380130
CTATGGACAACATCCGGTTGGAACAGGACCATTTAAATTTGTA
>V350101625L1C005R02700266851
AGGCAAACCACAAAGAGATGAGTATGAAGATATTCCTAAAAGA
>V350101625L1C004R05200906412
AAAGCACGGAAGAGGAAGAAAAGGAAAGTTGAGAAGAGTAAGA
>V350101625L3C006R01000373087
AATCCGAGATTACCGCTTTGATAACAGTCCCGGATACCGAAAT
>V350101625L1C006R00500043126
AAAACAAGTAGTTTTGGAAAGGATGGAGAAGTTATTATGCTTA
>V350101625L1C003R00701017134
CCAAGCCCCAAGCTAATTTTATTCCAAATAAATAGGAAAAAGG
>V350101625L1C002R00800242655
TCCAACCGAATAAGAACATTCCATTTCCGAGTATATTCAAAAG
>V350101625L2C003R03601122172
TTTCAATCTTAATATTATTTAAATTTCCTAAGGCAGCGGCAAT
>V350101625L3C004R04900921133
CCTTCCAAAGAGAAGATACAACTTTGGAAAATTGAGTTGCCCG
>V350101625L1C003R05600403029
GAATCAAAACGGAAAATTTCTTCCCGAGTTAATTTGGTAACAG
>V350101625L4C006R05501322486
TTGGATGGAGATTTTATTTCTACCGGAAATAAAACAACTTTGG
>V350101625L2C003R03100308875
CTTTTTCGGAGTCAAGAAGAGTATCAGAAGTTTCAGGAACGAC
>V350101625L2C005R01800334916
AGTACAGGGAGGAACCTTTTTGAATGATGCGGTTCTTCGATCC
>V350101625L1C001R06600048437
CCTTTATAGAATCTTGCCTTGCAGTTATGTATCGAGAAAAATT
>V350101625L3C002R06001338499
CCCGGTTGTGTGATTGGAAGTGCAGGACCTACCACGAGTTATC
>V350101625L3C004R04700401322
GCCTAAAATACTGTATTCCTTATCGACAAAAATAGATAGACCT
>V350101625L2C001R06901141492
CACAACATGATATTATTGCGATTGGAATTACCAACCAAAGAGA
>V350101625L2C001R05001261957
AGCACAAGCATTAGGAATAGCAGAAGGAGCTCTTGAAGAAAGT
>V350101625L3C002R02200118769
AAAAAATAAATGATTATCTCACATTGACGGTAGAAGCAGGACC
>V350101625L2C004R05000062044
ACAGCAGTGCTTTCGGTTCTCATAACTTGATAAAGGGGCAAAA
>V350101625L3C001R06401243187
CCAGCAATCTTTCTTATGAGGCAGCCGCCTCTGTAAGTTTTAT
>V350101625L4C006R04100185213
TTTGTAGTTAGGGAATACAATACCTTGTTGTGAGGAATAAAAA
>V350101625L2C003R02300249321
TCTTATTTGCTCAGGAAGTAAGTTTAAATGTATTCGGAAGAGC
>V350101625L4C002R04000261271
CGGTTGTATGGATAAACCGAGTGTCGGAGAAGTCATTCTGGAC
>V350101625L4C004R03301128700
TGATAAAGTGACTTGGCAAGTCGCAATCAAAAAACAATTCAAT
>V350101625L4C005R04700316486
TCCTATCTTTTTTCACAATCTCATCCATCCATTGAAACAGTTC
>V350101625L2C005R01301313830
GTAAAATCTTCTCCGAAATAAATTCCCTCCCGTTGAATTCCTT
>V350101625L2C005R04500700530
GTTCCGGAAGACTTCACGAAATGNATATCAAGACATACATCGC
>V350101625L3C005R01101342491
ACAATCAGAAATTCGGATCAAATTATTGTTATGGATAAAGGGC
>V350101625L3C006R04401048816
CTCTTTTGGATATGGTCAGCTTATTTGTTGAATATGTTAGAGG
>V350101625L4C004R00601323409
TGTTGAAAAGAATGAACGCCACTTTGAATTTAATTTCTTTAAT
>V350101625L2C003R01700916371
ATGAAAAGTTTTACCTTCTCTTGAATAATCTTTTGTTCAAAAT
>V350101625L2C003R02500663481
AATTCTCTATTTAAATCTATCATTTCACCATAACTGATTCCAT
>V350101625L2C001R06601175351
AATCTATCATTTCACCATAACTGATTCCATCTAATATGACTAT
>V350101625L3C002R03501056913
ATAGACTTTTTATCTATAGAAAGATTACTTATATACAACAAAA
>V350101625L2C004R06500391387
GGTTAGGGGCAATGACCCCCATTCCTGCGGTATTCAATCCGCT
>V350101625L1C003R05400940854
AAATAAAGGCTTTGCCCCATGACAAAGAACATCGTTAACACAC
>V350101625L1C001R00500572865
CTAAAAATTTCACTGTTTCAGGATCATGATGTGATAAAAATAA
>V350101625L1C003R02800861180
GCAGCCATCGTACCGACACCACCAAATAATTGAGACACCGTAG
>V350101625L2C005R01201018423
TACTCTCTTTGAGCTTCTTCCATAGTCACAAGTTTAAATTTCA
>V350101625L3C004R00700740156
TCGGAAATTGCAATTTTTAACCCAATAATTTCCTCTATGAAAG
>V350101625L4C001R05601249870
GAGCATGGGGTGTAGATCCCATTCCCGCCTCATTGGAAAATAA
>V350101625L3C001R01900371510
AATTACGGCAACCCTTTGATTTTTTTTCTTCTTCACTATCGAG
>V350101625L3C002R03000744552
TGACCTCTGTCGCCTCTTCGGTGTGTAAATTGATAGAAACCTG
>V350101625L1C006R03600740767
CTGTCCTCACAGAAAAAAAAACTTTCTTCCTCCGTCAATCTTG
>V350101625L1C004R03001036028
AAAGGAATCGCAAAATCCGCAACATCATCATGCAAAACATTTG
>V350101625L1C005R06601043907
TTCCAAAACTCAAGGCACAAGGAAAGACATATCCTCCATTATA
>V350101625L4C006R04501066473
TGCTTTCAGTGAATTTGGAAAAGAGTTCGATTCTTTCTGTGAT
>V350101625L3C001R04700249353
TTGTTTTTCTCCACCGGATAATTGATTCGGCTTATGTTTCAGT
>V350101625L2C004R02400834362
CCTCCTGTATCTAAAATTCGAGACGCCAGATATCCGTTTTCTC
>V350101625L4C001R00900666170
CTACAATGTATTTTACCTTATTTTTCTGCAAATTTCCAATAAA
>V350101625L3C003R05801384076
ACAACTCCATCCAATTTCCATGCAATAAATGTAAATCCGAAAC
>V350101625L3C002R03300352032
GAGGTATTAAAAATAAAAAACAATTTAAGGCTGCACAATTTGG
>V350101625L3C003R02901393128
TTTCAATTTCCTTAAAAGTTAAATCTGCCTCGGAAAGTTGGTC
>V350101625L4C006R00500795431
ATCCCCTCTGTCCTTAAAGGTATACATTTCTTTTTCCACCACA
>V350101625L2C004R07201106491
TTTGTTATTATATCATTTTTTTAGTTTCGTGACCAGTTTAAAA
>V350101625L1C004R03201358041
TATTTTTCATAAACTTCCTGCTTATTTTGTAAATATAGTTTTC
>V350101625L3C006R00101185331
CAGAAACGGCAAGACCCAAAATTTCTTCCGATAAATATGTTTG
>V350101625L4C004R00400625254
ATTCGAGAGATGAATCAAGAGAAAACGAAAAATCCAAAACGAT
>V350101625L1C003R01601322413
TGTTAAATATCCTTTGTAATTGATAGGAGAAACAATTGGCATA
>V350101625L3C001R00500833514
AGGAGCCTTTCCTACTATCCTTAAAGATTCTCCTAAATCCTTA
>V350101625L2C006R05900244348
GTCCAAATTGCTGTGTTTCATAAGCCCGAGCAAGACATCAACA
>V350101625L1C005R02201193005
CCAATTCACTTCTTGCTGCCTCTACCAATTTATCAAACTCAGG
>V350101625L2C002R02400071140
CAAGCCGCAAAGAATACCGCCGTCAAAATAACAAATAGTGCCA
>V350101625L1C004R02000134653
TGATTGGAGAATAAATGTTTCCGTGTTCAAATTTATCTTTCTC
>V350101625L1C005R06500421937
CTAAAAATAAAATACACATGTTATAATATCACATTTTTCTTCT
>V350101625L2C002R01700329570
ACAATATCATCTTTTCCATCCAAAGCAGGATCTTCCAAACGAT
>V350101625L1C001R01300636015
CATTGCCGCACTTGCTCCCGCTTCGACTGCAATCGGAGCAAAA
>V350101625L2C003R02300516745
TCCAAATGCAATCGGTAATAACAATAGAGGCTCAAACTGTTTT
>V350101625L1C005R01601121272
ATCAAAAGACTGGAAGAATTTTATGAAAAAAAGGGGTTGGAAA
>V350101625L3C002R04800859819
GGGACTCTATGGTCTCCTCTTGTTCCCTGGTCCTCTTGCGGAG
>V350101625L4C006R02201177628
CTCCGATTGAGGATGCAATGCTTTATAAATTTCCGGAACAATG
>V350101625L2C001R02700007095
AACCTCTCCCTCATTTAAAATCTTTCGGATATACGCAACGTAC
>V350101625L1C001R00100430516
GGAAAAAATATAGTCAAAACCGTAATCATTTCCCACACAGGTA
>V350101625L2C003R07101156063
TCCCAATAAAATCGCAATCAGTGCCGCTCCCAGTGTGGAAAAA
>V350101625L4C001R02400653149
ATCATGATAAACACTGCCGCCTGTTCTTCTTGTAAAATTCTTT
>V350101625L4C002R04600724621
CTAATTTTCCGGACATTTTATTCAGGGAAAATTCCACATCATG
>V350101625L2C005R05300873160
TTTCCCTCAATATGCTGCAAAGTTTTCCGAAGAAGGCTTTGAC
>V350101625L3C001R03400442509
CCACCATTATCTAAACCGATATTAGAAATTGTTACTGTACTTT
>V350101625L1C004R06100467882
CTTGGATTTTCTCTGTACATAGTCCAGAACCTTATCCAAGCTT
>V350101625L2C001R01101364942
ATTTCCTGTCTTCTCTCTTGGCAAATATCAATATCAATGTCCG
>V350101625L2C006R03701157914
GAGTGAACGATTATGTCAATAATGATTTGAAATCGGAAAAATC
>V350101625L4C004R05200667305
GCATACACAGGGTCTCCCGTTGATGGTGCCTGACTGGTTTGAT
>V350101625L2C005R02100475698
TTTTGCAGTCTCTCCTGAAAATTCTCCAATAGTATCTGGTCTT
>V350101625L1C003R00700531674
TAAACTCCTTCTCCTGATAATTTAGAATAAATATCCTCATTAT
>V350101625L3C004R02201158310
CCTTAACAGCCCCTGGAATTTTTTTAGTATCATTTACTGAGAA
>V350101625L4C006R04500213146
TCCTTTTGCCGTGACATTCAAGTCGCCATCTGTTGTTTTAAAT
>V350101625L2C005R05100470108
CAAAACTATCCCATCATCATTGCCTTGAAAAAACAGAGATTTC
>V350101625L1C005R01600816765
GGCATATCGTCTGCCTGTTTATGCTTGTCATAACAGTAATCTC
>V350101625L4C001R07101223690
GTAGGATCTCCCCCCAATAAAGAAAGTCCTCGCAATAACATTG
>V350101625L4C006R06600644920
AGAGGATAACCGGATAGAATTTGATTGGATTTTACATCTCCGC
>V350101625L4C001R05801082725
CGGACAATATCTCGGCCCCAATCCTTGAATCGTTCCGTTAAAC
>V350101625L1C005R03100473082
TTTTAAAAGTGAAAGAGGCAGCTCTTCAGAGGACAACTCTCCC
>V350101625L4C004R02500869581
GTAAGAATCATAGAAATATGAATGGCCAACTTGGAAGTTAAGG
>V350101625L3C004R02400808651
TTTATGTTGCTTAACTATGAAAAGAAAAAAGGTAAGAATAAAG
>V350101625L1C003R01301262591
CTATGGAGATTACTGTAGACGACGATTTTCAATTTAATAAAAG
>V350101625L4C003R03901308860
AATATGAGGAGCTACCAAACCGACAAAGCCTATAGTTCCAACA
>V350101625L3C003R00200373892
TTTTTTTCCTTCCAAAGATCTTATGATTCCAAAATTAGGTCCC
>V350101625L3C006R05101047011
CCAAAATTAGGTCCCATAGGCTGAAATTTCTTTTTTTCTTCCG
>V350101625L2C001R00600443881
GGAAATCTTAGCTTCTACCACTGTAAATTTTTGTTTCTGTAAC
>V350101625L3C001R03000603293
TTTCTCTATGCTCTTTTCTATTTTTTGTAAGCCTTTCTTTCAT
>V350101625L2C002R05000271825
TAATCCAAGTATATCTTTATTTTTCACCATATCTTTACTTTTT
>V350101625L1C005R00100348655
CCTTTATTCCAGTCTTTTTCCTCTTTTATCCGTTCCCTTGTTC
>V350101625L1C005R04500134922
TTGCTTTCATCAAAGGAGTTAATATAATAAAACCTGAATCACA
>V350101625L2C002R01001360757
CACCAACATTATTTTATTGACAACAATCCTTCCTGAATCCGGG
>V350101625L4C003R05500541224
CTAAAGAATTTGGCAAAATTGCACCGCCATAGGTACAAAGAAG
>V350101625L2C003R02600451887
ATAGCATTCTCAAAAATAGCAATCCTCTTATTCTTTTTTCTGA
>V350101625L1C003R02701176722
AGGAAAAAAAAATTCTCTTATTGGGAGTCGGAGAGCTGGCCCA
>V350101625L3C005R01200744691
CTGTGAATTAATTTTTCATCCCATGACACCACAATTTCTCTGC
>V350101625L2C002R01500230875
CTTCTTCATCAAACTCGTCCCGAATTTCTCCTACAATTTCTTC
>V350101625L4C005R00700734922
TTCGTTTTCCAAAAACCTGAAGAGTCTGCACTTTCGGTTTACC
>V350101625L2C006R06700009368
CGGGGTCAGCTTATTTTTAGAAAATATCTTTATGAAGCTGTTT
>V350101625L1C006R04201234006
CAAATACAAGAGCCTTTCCAAAGGTTTTTTCTCATACCTCAAT
>V350101625L3C004R02801357734
TTAGGAGGAATCGTGTCAGGTATCATAGGAGTGATTATTGGAA
>V350101625L2C006R05201055264
AATATATTCTCGGAGCTCGTCTAACCATTCATCACATTCTCGA
>V350101625L3C001R07201009456
TTTAATTCCTCTTTACTTGGATTTTCTTCTACAATATGTCGAG
>V350101625L3C002R07200532974
CAATGTTTCCATAGTTTAATCCTCCTATCTTTCTATAAAGAAT
>V350101625L4C001R01500973252
GACAATACATTTATTTTTATGAATTGTTTTTTGACTATTATCA
>V350101625L2C003R04600035599
AAGCTGTTTTTTGTCCTACCAATCTTTGCATCTTTACTTTATT
>V350101625L2C003R03500051558
AAAGAGCATTATAAAAAAGAGTTAGACGAACTCACAAAAAAAG
>V350101625L4C002R02400820720
AGATGATAGAGATGAAAGACCTGGATTTAAGTTCAAAGATGCA
>V350101625L3C006R04600550872
AAACAAATAATTGATGAAAATTCCTAAAGTAATCGGAAGTAAT
>V350101625L2C005R06301112787
CCTGATTATTCTCATGAATATCTTTGGCACTCTCTCCTGTCAT
>V350101625L2C006R04901108440
CCAAAACTATCCCGAACTTTCCGGAGAACTTGTCATTTTTTCC
>V350101625L3C004R04200439845
CTTCTCTCCCCCCTGCTAAAAAAGCATAGCATGGGAAAGCGGT
>V350101625L4C004R00100152688
CAATTTCTTCTGATACTACAAATCCTTCTCCCGTATCTACTAA
>V350101625L2C005R01101293121
CAATAATAGATTATTGTCTGCATCCACTCTTACCACTTTCAAA
>V350101625L4C003R02500020174
TAAGGTCATTAAACTGATTCAACAACAATATCCGAAATACAAA
>V350101625L4C003R06201056998
CTTCCTCGTCCTATTCTTCCTCTCAGTTGATAAATTTGAGAAA
>V350101625L2C005R06700655014
AAAATTTCCTCTTGCAATTTTTCTCTTTTTCTTTGAAATCCTC
>V350101625L1C002R06301366500
TTCCTCTTCTTCTCTAGCTTCTAAAGCATAGACCGGTATGGAA
>V350101625L2C006R04601104884
TCCAATAGATAGCGGTTTTACCTCTAACAAGCCTGATAAAGCA
>V350101625L4C006R02200997571
TTTGTTTTTTCTAAAGCAGCTTTATGTCGAATATTTGTTAAGA
>V350101625L3C006R05600741054
GAAGAAGTCTACTAACATGAGCTGAAATATGGGAGGATTCAAA
>V350101625L3C005R07200772154
GATTAGTGTAGCTATCATCTATATCGGTTCTGTGGCAAAATTA
>V350101625L3C003R03500562822
ATAAAAAATTCCCCCGATATAAAAAGGTAAAATATTAAGAATA
>V350101625L4C003R03800396021
AAAAAATATCAATTCGATGTCATTGCATTTGTAAATATATATG
>V350101625L3C003R01201066916
GGGATTAAAGGGGAGAAAAATAGGCGGAGCCCAGATTGCCGAA
>V350101625L2C004R02100255751
TAATAGAAAGAAAAAAGGGAGAGAAAGCAAGAATGAATTTGCA
>V350101625L3C001R01100760896
TGGAATGAGAATATTTCTCCCGAAATCCGAAAGGGAAAAAATA
>V350101625L2C001R03601192502
CAAGAGAGAAGATAGAGGAAAATGAGCATAGACTCAAAGCGAT
>V350101625L3C002R02500431832
ATTTTCATGCCTCTCAGTTTTTTGACAGGATTGTATGGAATGA
>V350101625L2C006R03301062159
CCTGCAGTTAAGGCTTTGGGAGTGGATCCGTTACATTTTGGAG
>V350101625L3C004R02100506143
ACAAGAGAAGAATTTCCGCCTTAGGTCCCGGAGGACTTTCCAG
>V350101625L4C002R00900250776
AATATGAAATCGAAGCGAGAAATACCAAATTGGGAGATGAAGA
>V350101625L1C001R01901374732
AATTTAGAAGAATTGAGAATTGAGTTGGAAGAGGAATTGGAAG
>V350101625L2C002R00700298341
AGCTCCTGTGGTAGTAGGAGTTTGGTCGGTACAAGCCCTAGGA
>V350101625L2C003R04700904353
GTACAAACCGCTCCTGTCATCAATGGAGAAATTCCAAGCGGTA
>V350101625L1C003R06301296550
AAAGGTTTAAACTATGGAATCGATTTTTCGGGAGGAAACTTAT
>V350101625L3C002R02400317637
GTTCAGACTGACAGGAATTCCCTGTTGAAATCCGATACGAAGA
>V350101625L3C004R04700946854
TTCTATGGAAGCCGGAAAGCAAGTGAAGGTGGAAGGAAAAGAG
>V350101625L3C004R07100746620
ATTACCGACACCGGCGGTTGCCTACATTACTAGAACAAAGAAG
>V350101625L1C003R01300998897
ATCAAAACATGCCGTTGCTTATCGTGAAATGTCCTTGTTGTTA
>V350101625L2C002R07100080802
GATTCCACTTCCAAAGCCTTATCTCCGGAGGTCGTTGGAAGAG
>V350101625L3C006R01500784135
CTCCTCCGAAATAGCTGCTCCAAGTTGGAAACTCTTTGATCAT
>V350101625L4C002R00400838001
TTTCTTTCCAATGATTTTGCAAGATGTCTTCTTTCAAAATTTC
>V350101625L1C003R01700395302
TATCTTGCTTGCCTTTACCTCAAATTCTTGTCCTGCTCCTTCC
>V350101625L4C006R00400592198
GGGACTATACGATGGAGTTGATAATTCTTTGGATAACAACAGT
>V350101625L3C002R04001189116
ATTTGTTCTCAAGAGTGTCACCTTCATATTTATAAGAAGATAA
>V350101625L3C001R04501203932
TATTTGGAGGAAGAAAGTGAAAAGCAGGAAAAATCCAATGAGG
>V350101625L3C005R06300113628
TAAAAATATTTGATAATTCATGAGCATTGGCTTTTACTCCTGC
>V350101625L3C004R06700727773
GGAAAACAAAGCGGTAAGCCGAAACATTCTACAAGCTCCTGCG
>V350101625L1C006R07000208523
ATGACCTCAAAGATGTAATGCTCTGTCGAAGTGAAGATTCTTA
>V350101625L2C005R04700356592
GGCAATACCCACGATTGTCTCCGTTTCGGACGATGCGTTTCAG
>V350101625L2C005R06400430896
GATATCAACCGGCAGCAAAAAATGTAAGATTTTTTGTGATGAT
>V350101625L3C002R07100428207
AGAGGGTAGAAAATTTTGAACTGCTTTTGGACATGAAAAATGC
>V350101625L3C004R01100988882
TCCAAAATAAGAGGTTCGGGCAATTTAAAAAAGTCAACTTCAT
>V350101625L3C002R04901221011
AAAAGTTTCTTTCCAAGATACTTAATGGAAAAGCTGATTTAGG
>V350101625L4C001R01500254881
CCGGAATGACCGGAGCCGGAGGAGAAATTGGACATATGAAGTT
>V350101625L3C004R03101222386
ATATATTCAAGCTAACTACCAAGCTACTGAATTCGTAAATTTA
>V350101625L1C004R05800190873
CGTAAAACATTCCGGAAAAAGTCATATCTTAACAAAAAAAGAT
>V350101625L3C003R01000942562
ACACAATTGGGAGTTTCTCGTTCCAGTGTGAGAGAGGCATTAC
>V350101625L1C001R04500990675
AAAAAATTTTGTAGAGAGAAAGTTTCGAAAAAGATGAAATACC
>V350101625L1C002R04400826841
AACTCATAATTTGTTGATTGGACAAAAGACTGCGGAAGATATT
>V350101625L1C004R01500696640
CATGAACCATATGGAATGGAATCCGCTATGGCAAAACAATATG
>V350101625L3C004R02601041991
AGGAAAAAGAAAGTATTTTAAGAGGAGTCATGGGAAAATTTGT
>V350101625L1C005R02000139696
GTTTTAATATCAGACGGCAGGGCAAATATTTCTCTTCATGGCA
>V350101625L2C002R00200909696
GACAGTTATTTATGAGTTATTATACTTAGAAAATAAGATTTTA
>V350101625L1C003R06100164682
GTACAGTTCGGAGGACCGGATGGTGGAGACGGTGGAAACGGCG
>V350101625L1C005R06500421918
GATCTTCCGGAAGAATTGATTGGACAAAGTCCCAGAGAGCCGA
>V350101625L1C003R03300388919
ATGTCATTCGTTTGGAAGAGTTATTGGATGAAGGAAAACGAAG
>V350101625L1C001R06500417242
GAAAGCATGCTATGCATGGTATGCCCTAATTCATGAGCTAAGG
>V350101625L2C006R01501335154
CAAAAATTAACACATTATCGTATTACAGATAAATGTGTCGGAT
>V350101625L2C002R05800305431
ACAATTTAATATTGATCTGTCTTTGATGTCGGAAGAAGAATTT
>V350101625L3C003R06200378392
ATGATGAATATTGCACATTAAATGTTTTTTATCCGCTCCAATT
>V350101625L3C004R07100475462
GTTCTTGATATTGTTTTTTGGCTTTTGTGTATAAAATATAGTC
>V350101625L1C005R03000135131
AGAAAATATGGTCGTGACGAACGAACCGGGAGTGTACATTGCA
>V350101625L2C004R05201022527
TTAGTTTCTCGAGATTATGAAAAAGTGTATTCTCTACCGGAAA
>V350101625L2C005R03900729003
AAAAGGAATCGTCATTTTTATGGTAATTTACGGGATTTTATAT
>V350101625L1C003R06500142605
TGACAGATAGCGGAACCAATGCGATGTCGGATGCTCAATGGGC
>V350101625L1C002R06201114231
ATACTTCTTTCATAAAAAAAAGTCAAGAATAGCAGAGGTATTT
>V350101625L2C001R02600671874
GTTTTGTTCACTAGAGAATTTTTCGCGTCTCTCATTTCCATAT
>V350101625L4C006R00500276818
ATTTCTTTGTCTTCTACTCCTTTTTATTTAGCGGGAAAAGAGT
>V350101625L3C005R06700177840
GTCTTTTAAGTCCCGGTTGGACGTAAGCAATCATGCGTATTTA
>V350101625L2C004R00501189989
AGATGGATTGGTTTTTGGTGTCTTGCATGGATTTTTTCAAAAG
>V350101625L4C002R07101212660
CTAATCCTAACATGTCTTTAACGACAAAAGAAAATAAATTGAA
>V350101625L2C001R00700016453
TTTTCTATCAATGAAAACAAAGATAATTTGAGTAGAAAGGCAA
>V350101625L4C004R00701224019
AGGCGTATGAAGTTACGAATTTACTGGAGGGAACAGATGAAAA
>V350101625L2C006R03801146529
CTGGCTGAATGATAATAAGGATAAGATAATTGATATATTTATG
>V350101625L3C005R01300580166
AACATTGGAGAGAAATTGTTCCTTATACAGGAGCAGAAGAAAG
>V350101625L3C002R05901172178
GAAATGGAAGCACTTTTCCGATTTAATTGAATGCTGTCCTCTG
>V350101625L2C001R01401298485
GCTATCTTTGTTCCTATATTGGATTTGACTCCGATTTGTCTTT
>V350101625L2C002R01801129730
TGAGAAATCATTCGGTATCCGCTTATTTTCCAATGAATTTTTA
>V350101625L1C001R04500400679
CTTTAAATTATAACGACTTGGTAAAAAATATCGCCTATAAGAG
>V350101625L3C001R01600347620
GTGAGATTGGAAGAAAAAATCATACCGGAATTGCTTTTGAAGC
>V350101625L4C006R00300067039
GGCTTGTAAGTGTCCTCCGGAATTACCTGTCTGTGTTTGTGGA
>V350101625L1C002R01501311386
ATCGAGTATCGACACTTTTGAAACCGATGACCTTGTTTTGTCG
>V350101625L3C001R00700045760
TCCAAGACGGCTCCTATGCAGGTCAATATGTTTCAGAAGATTC
>V350101625L1C006R03600856564
AAAAATCCTTGAGTTATTCCATTTTTTAAGCTAAAAAGAATAG
>V350101625L1C001R06900174477
ATGAAAATAAAGAGCTTTTTTCTCTTCTCCTTCCGCTCCCACA
>V350101625L4C002R04700296201
CAATTATGTCAAAGCGAAGGAAGAGGTTTTCACTGTTTTGAAC
>V350101625L3C001R06300679758
ATCATAATAGATTGCTTTTATAGAAAGAAAGTAAAAAAGATTG
>V350101625L2C003R06401331214
CTTAAATGCCGCTATTGTTCCCAATGTAAATCCGACAATTCCT
>V350101625L4C006R05700678780
TAGAACTTTAATAAATCTTCAACAATGAAATCAGCTCTTAATT
>V350101625L2C004R06600137226
ATCGCCTTCTCTTAACAATTTTAAATTTTTGTAAAGCCCTCCG
>V350101625L2C001R06000192171
CCCTTATATTGAACTTGCAAAACGTTATTTTCCAAAAGCAAAC
>V350101625L3C002R04300596295
CCCATTAAGGCTTCTTCAATCAATCGATACGTCGTAATCACTA
>V350101625L1C005R03200518907
TCGCTTTACGGTTGACAGTAGAGTGGAAATGTAAAGAGCATAG
>V350101625L2C001R00501210359
AAACAATTCTCCAATTTGTTTCAAACTCAAAGCCTTATTCATC
>V350101625L1C006R05800315850
GGTGGAAGAACCCAGTCCCGCCACAAAAAAAGTAATGACAAAA
>V350101625L4C002R06800309974
CTGTTTATATCGAGAACGAGCAATATAATAAGCAACCGGTATG
>V350101625L3C002R02400844317
CAAACTTATTCTGATTTGTTGAATCACTTTCCATCTATTTTAT
>V350101625L3C005R04601188882
TAACATTTCTTGCAACTTCTCTTCCGCAATGACAAGAGTAAAG
>V350101625L1C006R03800319482
AAAGCTTGTTGCAAACCTCGAGTTCCTAAGCCGTTGTCATTTG
>V350101625L4C002R00600960788
TGGAAACAGTTTTTTCTATAATTATTAAAATAAACATAAATTT
>V350101625L3C001R04100754679
ATACACCACTGTTTTATCACAATAATAATGAGCATTCCTCCCA
>V350101625L4C001R01501162393
CGTTCTCCCACTTCCGTTTCAAACTTTTCCGGTAATTCCATAA
>V350101625L4C004R03401342584
GCCTGTTTATCTTTATAACTCCCTAAGCTTGCCATCACTTGGT
>V350101625L4C004R02900489099
CATCAATTGGTCGAAAGTCTTAAAAAATTGTGCAGCTTGCCGG
>V350101625L1C005R06600939232
TGATATCATTTTGAATACTTTATTTTTAAATTCTCCACTATAT
>V350101625L4C003R06900592305
AATTGAAAGGCATAAATATTTTTTTCCGGATTTACCACTGCTG
>V350101625L3C001R02100884314
AGTAGGTGCTCCTTCTGCATATACAGAAGCCGGTCCTCCGGAT
>V350101625L2C001R04000159259
TTCCGTACTTCTTACTATTCCGCCTTCTCTTTCAAAATGATAG
>V350101625L2C003R04301320699
GATTTCTTTTCCGGTACTTACACTCGCTCCATAACCAATCGGA
>V350101625L3C005R01500427266
AAGATTCTCTTTTTTTAATTCCTTTATCATTTCTTGAAACAAG
>V350101625L4C005R02900463785
CCTTTGATCGTGGATTCCGTTGCCACTGTTTGTAGTGTTTTCG
>V350101625L1C003R03301136297
GGAATGACAGTATTTTCTACTTTCTGATAAGGTTAAAAAATCT
>V350101625L2C004R00500248934
TGTATAATAACAAAGAGAAGTTACCCATAAATTTGAATTTGCT
>V350101625L3C006R00200873975
GCCGGACGAAGCGATGAGATTGCTGAATATTATCAGTAGTCAT
>V350101625L4C005R07000308166
CATATACTACGGCTAAAATAGCCGCCATATTTCCGGACAATAA
>V350101625L4C004R06501014196
TAAGATTCCAAAACGCTTGCATCTGCAGGAATAATATCTCCCG
>V350101625L3C001R00601225543
ATGGGAAGTACAAATGCTGGGATAAAATCTTCGAGAACTTTCC
>V350101625L2C002R01700519671
GTTTCTTTCAATACTTTTTTATTTAACACTTCCAAGTCTTCAG
>V350101625L3C001R06600128550
ATTTAAAAAATATCGATGCATCGGTTGAATAAAATCACCTTCC
>V350101625L1C001R07100759824
TCATTTACCCGCTGTGATATATATACATGAATGACAAGATAAT
>V350101625L2C006R03400628783
GTGGAAGTCGGATAATACAATTCCAATTCTTTTGTTTTTTCAG
>V350101625L3C003R01401140040
CGCCCTGCAACAAGAAAATGAAAAAAAGCTACTGAAACCGCAG
>V350101625L4C004R02301088543
TCCCATTACTCCTACCAAGTGCATTCCCAACATCAACAGTCCC
>V350101625L1C002R06000553088
CAGCTCTTTGGGAGGAGTTTATGTCTTAAAGTTGGCGGCACTT
>V350101625L3C004R07201003810
TTCATCGCCGTTTCCCGATTGTTCAACTGGGAACGTTCCTTTT
>V350101625L1C004R04100674604
TTCGTCATCCAATGGTAATCCAAGCCAATTTCTCCAATTGCCA
>V350101625L2C006R00800787427
TTTTCTTTTGCTAAAATGGCAGTATTTATCAGTCCTCTTACCG
>V350101625L3C004R03800903154
CGATCCGCTTCGGAATAAACGGCTACCGTCTTTATATTTAACT
>V350101625L1C002R01001337281
TTTCTTGCAGGCTTCACTTCTTTTTCCGTTTATTGGATTGGAG
>V350101625L4C001R06400766749
GATGCCGAATCATTATAATGTCTGTCATCCGGTGTAAATGCTT
>V350101625L1C006R01501187045
ATCCGCATCCTGTTTCATATGTTCCGGCAGATTTCTGTCTTTG
>V350101625L3C003R06100297614
GTTCGCTATCGCATCTATATCTGCATCCGTTACCTTCCCTGCA
>V350101625L1C002R01901242625
GATTTTCCGCCTCAATTTCCTTTGCTTTTCTAGCCGGTTTTTC
>V350101625L4C001R00701044326
TTTCCTTTTCCAGTCTTTCTTGCTCTTCCTGCTTCCGTTTTTC
>V350101625L2C003R02700901350
CAGAAGATTTTCACAAAGCAGTATTCTTTGACATTAAAAGAAG
>V350101625L1C004R01801066822
TGAAATGATATCTATTCCCCTGGATCCTCGTAAGACACCTCAG
>V350101625L1C005R04900041695
AGTTAATTTCATATTCCAAACCTTGCATTGCCTGCTTTACGGA
>V350101625L4C005R03700898447
CTTGAAGAATTTTTCTTCAAGCTCTGCTGTTCTTATTTTAAAA
>V350101625L2C005R03001373947
ATCTAAGTGTAGTGCCACCGGAATATCGGACCCCATATTTCTT
>V350101625L4C003R05600528857
CCGGCATTGATTACATTTCCATTCAAAGAAATATAAAGCTTCC
>V350101625L2C001R00200747894
CTCGATACTCAACTCCCTCTCGTATTTTTATTCCTACCGCTTT
>V350101625L4C003R01200538238
AACTGTTCCCAAAATAATTCCTTTTACTTGGGGAATTCCGGAG
>V350101625L4C004R04300013328
TTAAATCTTGTACTTTTAACATTATAAACTCCTCATTTTTCCA
>V350101625L2C002R06600581205
CTAAAATATCTCGAATTTCTCTCGTTTTTGCTGAATATTTTCT
>V350101625L4C004R07000839009
CGCTGCTTTCGATGAAGGAGAAATGACGGAAAAAGTAGAAGAA
>V350101625L1C001R01401390366
CAAAATCAAACCCGATAAAGGGAGAAATTCCTTCTCGTTCAAA
>V350101625L2C003R05901371361
AAAAATCCGGATTTTTCCCGTCTATTCCAATAGAAGCTTTCAG
>V350101625L4C001R05301405574
TTCTCTCAAGATAAATTTTAACTTATTATTTTCTAGTCTCAAT
>V350101625L3C004R01200615073
AAAAACCGGATCAGATTTGTAAAATGGGAATTGCTCAAGTTCC
>V350101625L4C005R02700587958
TCGGCTGCAACTAATCCTATGGCAGCATCCGCCTTGTCTAAAT
>V350101625L4C002R04700739404
TTAAGAATACACGATTTAAAACCCTAGCCTCTGTCTCACAAAG
>V350101625L2C003R04500952676
CCATTCTCAAAATTGTTTTAATTCCTCTTTACTTGGATTTTCT
>V350101625L3C001R00101091974
TAACAAGAGCATTTTCCAAAGCGGACTGATCGAATAAAATCGC
>V350101625L1C001R03300089484
CGTCAATCGTTCCTAAAAAAATATATCCAAAATTTTCCGCCAC
>V350101625L2C003R05300939287
CTGAATTTTATGCTCCATTCTGGAAGCAATTGTCCCCTCTCGA
>V350101625L4C006R04100536401
GGGGGTTCAATCCGAATAGAACGGGCAGCCGGTCCTTTCCCAA
>V350101625L2C001R01201086452
TTTGTCAATACAGTATAGAGACTCTTTTTTTCCTTCGCTTACA
>V350101625L3C006R03400046303
GTTCATATTGTTCCTTGATAAAGAAATGTCGGAATTAAATTCT
>V350101625L2C004R06200868336
ATACGTCTTTCCCTGCATTTCTGTCAATGATAGAAAGTTTTTG
>V350101625L2C005R01200345103
GGTCTTTGGAAACGGAGTGGATCTTCATAGAAGAGGAAAAAGC
>V350101625L3C006R02300624810
TCATAGTTTCCGAAAATCAGCGGTCGCTAAATTTTTTATTGCC
>V350101625L1C005R04001300706
CTCGTTTTTGGGAAAATGTCATAGGAAGAAGTTTAACATTTTG
>V350101625L4C004R05100811351
CTTTTTCCTTGTACTCTGAATCCTCCCAGGGCATTGATTGCTT
>V350101625L1C002R05500710203
TGCAGAAGAAGCCGGTGCAGTCGCTGTTATGGCTTTGGAAAGA
>V350101625L3C001R07201239517
AAAATTATGATACAATAAAACAAATATATTTAGGAGGTCCTTC
>V350101625L1C006R00800048101
GCTAGAAGATGGACAAGTGCTACATCCTGACATTTTATTACCT
>V350101625L1C001R06700588062
TCTTTTCCCGTTTCCAACTCTCTTTTTTTATTTGAGAAGCCCT
>V350101625L2C005R00501272801
CCCGAAAGGAATAGGTTGTCATCTTGGTCTCATAGCTATATAC
>V350101625L1C006R06700166542
GGATATTTCACGGGATCCTTATCATAAACGCCATCTACTTTGG
>V350101625L1C004R04500346701
ATAAATGAGCAACATCACGACGGCAGCCAAAGACCAAAACCAC
>V350101625L1C002R04700032360
ACTTCTAAATCCGCATATCGACGAATCGGAGACGTAAAATGGG
>V350101625L4C002R02900578656
TCCTGCTGCAATTTTTACTTTCTTCTTTCCGTTTAAGGTAGGA
>V350101625L3C004R03600496450
TTGAATAACTTTTTTTCCTTCATTAGTAACATTAGATAAATTG
>V350101625L1C005R01500900430
CCTATTGCAAGGATTTACTATCTAGAATAAAATTCAACGATCA
>V350101625L1C005R02601308044
ACTCTAGGCATATCTTCTACAGAAGAGTACACTCTTCTTCCAG
>V350101625L2C004R02100285657
TTACAATAACAGCTTTTATTACGTCACCTTTTTTTACGTTTCC
>V350101625L3C001R00800643197
CTGATATCATTGACAAATTTCTCTAATATCTCCGGTTCTTCCT
>V350101625L2C003R04700781901
TATCACTCAAATAGACAATCTCCCGAATTCCACTTTGAATAAT
[truncated: 4,598 more rows]

## Sheet: F.necrophorum in plasma
>V350101623L1C005R02600198702
CGGAAAAGAAAAAAGTAACCGCCGGTTTGGACAAAGACGGACA
>V350101623L3C001R05700481296
CGGAATATATGAAGCGGAATTAGAGACTATCCAAAAGCAAATA
>V350101623L4C006R03300228780
TTACTCTGATACCGGTTATGCGACCAATATAAGAAGTACAACC
>V350101623L1C002R01800049875
CGACTTTATTATTGACCGTGGCGGGAATGGTACCATTCAAACC
>V350101623L2C004R02800888076
GGACAATTTTGTCGAAAACGTCTACCCAAGTGGTCTTACTATA
>V350101623L4C004R06500283991
AGAAGAAATCTTAACTTCTGCCAAAAAATTTCGCGAAGATAGA
>V350101623L3C004R00801386761
TTATTAAGTACAGGAGCCGTAAAATTAAATGTGAAAGAACCAT

## Sheet: L.pneumophila in BALF
>V350101625L4C001R00201272958
CTTAAGTAAGAAAAGTCCGTGGATTGATTTAAAGCATCAAATA
>V350101625L3C002R05201376830
TCCGTGGATTGATTTAAAGCATCAAATATATCTTGGTTCGGAT
>V350101625L3C006R06700677690
AAAATTAGTGCTTATTGAGCAAAGTTTGCCAAATGATATCGAT
>V350101625L4C005R04200152895
CTGAAGAAGTCAAATATAGTAAGGATGATTTATCGATTTTATC
>V350101625L3C004R01600869177
CTTATAGAGCAATCTTTTCATTTGGATTAAAAGAGTTAAATCC
>V350101625L4C006R01601201598
CATCAATTTTGGTTTTTGTGCTCATAGCAATTACATTTGCAAT
>V350101625L4C001R06500832958
GTGGTGATGGTCAGCGTTCCTATCTGGCCGAGCTAGCCTTAGC
>V350101625L4C004R06601232955
ATGGTGTCCTTGCTACCGAGAATATTAGCTATGGCAGAAGCCA
>V350101625L2C002R00300099564
AAAACTGTGTAGTGGCTAATGCCATTTATGACCCAAAAAACAC
>V350101625L4C003R04600327338
AAGAAGTACAAAATCTAAAGCCTGCTATGAACATGGTCCTTTT
>V350101625L4C002R03401082202
AATCTGCTTGTTAAAGTACTCCCACAAGTTGGGGTTATTGGTC
>V350101625L2C005R02300013091
TTTACCTTTAAGTCACAAAGATAAGTCATCTGACATCTATTCA
>V350101625L3C005R03800317976
TTTAGGTCATTTTCGTTCAGCATTAATCCCCATTATTACCTTG
>V350101625L4C003R01300046902
CTGTATACTGAGCAGGAAGCTCGAGTTGCCTTAAATTATTTTG
>V350101625L4C002R06301303758
TATCGCTTGATAAGGTCCATGTCGGAGATAAATTGCGTGTTCG
>V350101625L3C002R05301146686
CATTGCCAAGGCACCTCATTTGTCAGAAAGCACTATGAATAAC
>V350101625L1C003R00500328220
TTATTCACCAACGGCTGATTTATCTGTGACGGCGTCACTTGCG
>V350101625L1C006R00700393036
CTTTTGCTGATGCGCATCTTGAAGAGAAAATCATCGAAAAAAC
>V350101625L1C004R06400066773
GATAATTTAATTCCTATTGGCAAAGGGCAGAGGGAATTAATTA
>V350101625L3C003R03801399501
CATATTTACACAGGCATTATTGGTTCTATTTTAGTCTTGATTC
>V350101625L3C004R03500898143
TAAAAGGGGTTGAGGCAGTAAACTGTATTGCATGCCACGCCAA
>V350101625L4C002R06200787295
CAACAACGAGTCTCTTTTAAAACGCCAACCCACCTCATTTCAT
>V350101625L3C006R01800485867
CTTTAATATAACGCCAAATTGACCAAAAAGCCATAAGTACAAT
>V350101625L4C002R01600198576
GCCATGTTTTACCGTATAAAAAGCATAAAACCCAGCTGACACG
>V350101625L3C006R03701087293
GCGTTACCACCATCCTGAATAATCAACCTCTTTATTTATTTTG
>V350101625L2C003R01801196547
CGCAATCCAGATAAAGAAGACCGTGATTTAGGAATGGATAATT
>V350101625L4C002R06500701175
TTTTGAAACACGAGTTGTTGCGGCCAATGAAGAGCGCATGATG
>V350101625L2C003R06301164249
CACTTGGCTATGTATAATCAACCATTATACACAGAATCTTTAG
>V350101625L1C002R06700691678
AACCTTATTTCTCATGAAGACTTAAAAAAATATTTTAAAACCC
>V350101625L1C003R03000394291
ATTGTGTAACTAACTGCACTAAAGATCAAAAAGCTGCTTTTGC
>V350101625L1C003R07200291433
ATTCTTTCCGCTGCCACCTTTAAATGGTCACTTGAAAGATGCG
>V350101625L4C006R02000428294
CGCTGATTCCTCTAACCATCGCACAACAGCATCTACCCACGAT
>V350101625L2C002R01800814321
TTTTTTAACATTGGACATGTAACCCAGATAAAACCACTTAAAC
>V350101625L3C001R04700086952
TCTGCAAGAAAGATGAGTTACTGCAAGTGATGAACAAGTTGAT
>V350101625L4C006R05500499461
CTTGATTTAATAACCTTAATGCATCAGAACTCGGCATTCGTTG
>V350101625L1C003R00700454062
TTCTATGGCTTAAGCTATGGCCTCTATCTAATTATTATTTTGG
>V350101625L2C002R04400217838
CATTCTTGGACATCTCTGACTTGGCGCGTGCAAAATCCTTATC
>V350101625L4C002R01800741199
GTTCATGACGCACATTTCCCCCAATCTCAATATTACCCTTTGC
>V350101625L3C004R05700864657
CACATTTCCCCCAATCTCAATATTACCCTTTGCCCCAGGTACT
>V350101625L4C002R00801363595
CAGGGGTGTCTTTCACATAAACCACTGCAGGAACCATAGCGAT
>V350101625L3C005R03501406416
AACGAATTATGAATTAGTCCCCGAATCACAGGTGTTGCTCCAC
>V350101625L3C005R02000155258
CAAAAAACAGGAGAGTGCTACTCAAGCCCACTCTATCCAGGGG
>V350101625L4C001R03300237151
CCTTAACAACGCTGTACACTCGATTGGCTTGATGATAATTGCC
>V350101625L4C002R06600111080
ATTAATGGGAATATTGAGCTGATAAAAAAATTTTGGAATTTTG
>V350101625L1C004R00600429198
ATGCTTTCAAGGGATATTCTTCGTTTGTGGTATGGCAGTGGCT
>V350101625L1C002R01901142554
AATTGTTTGGGGTTTTTTGCCAGATAGCGGTGCAGGTTTTTCC
>V350101625L1C006R01100415223
TTTTTCTGCTATAGCCCTCCCTATTCTTCCATTCCCATCTTCA
>V350101625L1C002R00400862543
CGATTAATAATATCGACCATACGAAGACAAAAGCAAACTCACC
>V350101625L2C005R01700524674
AATCAATCGATGAATTACAAAAAGATCTGGACGAATGGATGGA
>V350101625L2C005R04101281620
CAATACCCCGCATCATGGCTCTAACTCCTCCATTTGACGTGGT
>V350101625L1C006R01701180553
GAGGGATGCATGCGTAGGCAAGAAATCAATTATGAAAAAGTTG
>V350101625L4C003R00500915556
AAACCCATATGAATGATTACTTTAAACGTGCGCGAAGCTGGGC
>V350101625L4C003R00800606601
GAGAAGTTCGCATTTACAGCATTAATTTTCTTGATTCTGTTTT
>V350101625L1C002R06600580040
TGGAAGGCTCTAGGGTTTTTTATAACCCAAGAACCAATTCTCC
>V350101625L2C002R03701320179
ATGCGGTCTAGTTGAGATTCTTAACAAGATATGTAAAGTTACT
>V350101625L2C001R03800675711
CGATAATTAAACCCGTCAGCCAAATTTCTATCAATTAAAATAA
>V350101625L1C005R01501258012
GAGGAACCACCATGGCAGTTGCAGAAGCTAAACCTCAATATTC
>V350101625L2C005R04901012856
CTCTGATGAAGCAATTGATTTATTGAACCCAGCACTTTTAGCA
>V350101625L1C001R03700324769
TTCTTCTGCCGCAGAGGAGGCGGCATTTTGAACAATACCTGTT
>V350101625L1C005R06400751510
CTTCCTCATGCTCATTAAGATAAGGCTGCTCGGCGTACAAAAA
>V350101625L1C003R07000663041
TATGGCTTGTTCCGGTCTGAACGCCTTCTTGATACGCCTGATT
>V350101625L2C003R04700577096
AAAAACCTGTGAACAAAGGATTAAAAAAACTAAAACGAAGCCT
>V350101625L2C004R04401264101
GTTGTTGTTTTTTAAGTTGAATAGACATGTTAGCTAATCCTGT
>V350101625L3C002R04501126681
ATTGTGGTGTAATAAGCCCTGCTCGCCCCAAAGCAGATAAGGC
>V350101625L4C003R04300180453
AAAAAATTCCAGGATTAGGGTCATTGGTTCCACTGCTCGATCA
>V350101625L4C001R06800727955
ATAGCATTGTTAGCCCGTGCTTTACTATTTGCCTGGCCATGCT
>V350101625L1C002R03001101868
CAGGGTTAAATGTTACGGTAAAAACGGTTCGCAATATTTTGAC
>V350101625L2C001R06500915123
CTTCTTGATACGGAGTCTATCTTGTTTGAGCTAACCATTAAAA
>V350101625L1C004R04601231769
TCTTTTCATTCAATTTTTAACCTTTGCAGGGTTTCTCCCAGCT
>V350101625L3C001R03100385231
TTCATTTTGTAGATATTCAATCTTCTTGTGGATTACTATTGAT
>V350101625L3C005R06500050307
CAACAAATCAGGTATAAGCGTAACCAGTATCTTGCCCGCGGAA
>V350101625L1C006R06801113245
CCCAATTCGTACAGGTAATCGCCTCATAGGGCAACTGCTGCTG
>V350101625L4C003R03500338826
AACGCTTGCGGCTCAACTTTATGGAGAGTTTAAAGCCTTCTTT
>V350101625L3C002R07100072637
CTGCCATTTATGGATTGGGCGACCCGGATTCCTATCTGCGTAT
>V350101625L4C005R06900456040
AAAGAATCCATATCATGTCTGCCTGCACCACTATTGAGCACAT
>V350101625L1C005R02600463112
GTTGGCGTAGGGTATGAGTTTGCAGACTTAGGGAAAAGTTATT
>V350101625L4C002R05600771430
CTCCCTGCAGGGTAATACTCCAAGGTTGTATCCAGTCAATGGT
>V350101625L1C004R01800497980
GTTCAAAAATCAGTATTTTGGGGATATTTAAACGAACCTGAAA
>V350101625L3C005R04501307915
GCCAAAGCCAAATTAATAAAAATTGACGAAAAATCAAAGTTCA
>V350101625L2C001R02100126677
TGTTATTCCAAATATATTAATCACCTGAGCCTCAGCTGACACT
>V350101625L2C004R06901308374
TTTTTGCAACGATAAGCTTTTCTGAATGAGAGCCAAATTGTTG
>V350101625L2C002R00200765610
ATTTTTTCAGATGATTTTCGAATAGAGTGCTTTAATATGCATC
>V350101625L3C004R01600280538
TAAATATCCCTTAAATTTCATTATAATGAAAATTATATATCCA
>V350101625L1C005R02000291731
AAAATTGCTCGTGCCTATACGGGCAAACAAGCAGTGATTTGTT
>V350101625L1C002R06400690423
AAAAATAACGCATGATGCGATCCTCATCCAGGCTGCTAATCGC
>V350101625L2C001R07200316151
CAAGTGATTGCCTGGGCATTCTACGATTTTGCCAATTCTTCCT
>V350101625L4C003R00300725742
ATTTGATCCCCCCGCTTTACCCAACAGTTCGCCAAGACGAAAT
>V350101625L2C001R06200359425
TCGATAAGCCGCTTAATGATTGCTGCATGGCTATGATTTCTTT
>V350101625L1C006R05600964639
TTGATTGATGTTTTCGTCAAGCAAGGTTTTTATAGCGGACAGT
>V350101625L4C005R06900090984
AATTTTTCTTTTGGAGATATCCATCAAAACCCCGGAAATTTCG
>V350101625L1C001R00301391095
GGGGATTTTGCTTTTGATGCAATGATTTTGATAAATGAACTCC
>V350101625L2C005R00700262200
TGGTGAGGAAGTTGAAATTGTTGGAATAAGAGACACCCAAAAG
>V350101625L3C004R05600319421
GATGGCAATAACAAAGTCAAAGCAGCAAAAAACACGAAAAAAG
>V350101625L2C004R01600511144
AGGTTGTGATTTGTTACTTAAAAGTGGGGTTCGTGATCATAAA
>V350101625L1C001R04900911399
TATAGGAAAAACAGTTTTGTTCCAAGAATACTTCATTCATTAT
>V350101625L1C004R06401186711
TGAATAGTGAATTAGAGACGTTTCCATAGGAATTAATAATAAC
>V350101625L1C003R05401260316
TCATATAGCATAAAAATGAAGTTTTGCAATTTTTAGACAAAAA
>V350101625L4C005R01900029343
CTGTTTTATGTTTATGGCAGAGCCAAATAAATTTCATTAATTC
>V350101625L3C005R04700580411
TACATCAGAGTGAACAGCAACAGTCTGAATGCCAAGTTCTTTA
>V350101625L2C006R05701260306
CAAATGCTTACCAGTGATGAAAATTTAGTATCGGTCTCTTTGG
>V350101625L4C004R00801379917
AGGAGGAGTAGTTGATTTATCACAGGATTTACAATGATTAAAA
>V350101625L2C002R05800837112
TGATTAGAATGAGCTAAACCAAGATAATGAGCCATTTTGTAAT
>V350101625L2C005R03101340727
ATCCAATCGTTGAGCCGATTCCAGTTGTTCCAACTTGCCACTA
>V350101625L3C002R04601163679
CGTTTTGGAATGGGCTTTGCACAAACCGTATTTCCATTTCCAG
>V350101625L2C004R03400187595
GAGCAATCTGGTTTAATTACTGTCGATGGCAAAGACTATGTCA
>V350101625L3C003R01600028399
TAGTCGTGGAACTTTAAGAACTAAATTAAGACGTTATTTTGAT
>V350101625L3C006R03701077583
TTAATAAAATCTCTAAATTTAGGTTTTTCAAATATTGAAATCA
>V350101625L2C004R02000421650
ATTTATTATCGACTACATCATGAAATCATGCAATGAAATGATA
>V350101625L4C001R06101118160
TTTTATCCTTGATCTTGTTTGCAGTATCCCAATCATTTTTGAG
>V350101625L4C006R00400975497
GTATGTCAAAAGGAACAGGATTTTTACCGCGCAGGTAATTTTT
>V350101625L2C002R01800140391
CCAATATCTGGAAGTGGAAACCCCTGTGATGGCGCGGCATGGA
>V350101625L2C004R03300714292
AAAAGGCCCAATTGCTGTGGTACTGGTCGGAATGGTTGTATTT
>V350101625L3C002R06500704903
CCAAGGGATTATTTTTGTGATTATTTTGATGCTGAAAAGAAAG
>V350101625L4C003R01801303808
AGAGCCGCAGCATTCCGACGTAATCGTGGTTTGCGCATTGATC
>V350101625L4C004R00101016551
CTTATTTGAAACTAGAAGAGAGTGGTATTATGAAAGCATCAGT
>V350101625L2C006R05500033606
CTATTTACACCATGCCCATGGTTTAACTACTCAAGCGGCAGGA
>V350101625L3C005R05400604247
TGAATTGATCACGAAGTATAACCCAAAAACAGTGCAAATATAG
>V350101625L3C001R03300547330
GGAAAGACAGCAAGAATTATACAATTGAGGAGGTTTTAACGAA
>V350101625L1C001R07101049802
TTACCCGGCTGGCCCATATCGATTTATTAATCGTGAATTTTTT
>V350101625L4C002R03100127257
TTGTTAAAGGCGAGGATATTATCGGGAAATTCAAAAATCAAAA
>V350101625L3C003R06000451492
GACCACTTAAGACTTCAATCGCTTCCGCAGTGTAGTTTTCTGA
>V350101625L4C003R00500548174
GATCACCTTCCTTAACATTGCGTAAATCATAGGCATCATCGTA
>V350101625L2C004R01701166844
CTTGTTGATAGATATCCATTAGGTCTGTTGCAAACACATGGGT
>V350101625L4C005R02500237780
ATTGGTGGATTACTGATTGGCTTAAGTGCTGTCCTTTTTTTAT
>V350101625L4C001R06500336748
AGGAGTCACTGCAAGTCCTGGGAGTTCAGTGGTTATCTCGGGT
>V350101625L3C006R05600218100
GGGCAATTAGTTGGGGCTACTCCATGGAAACAGGAGGTGATGT
>V350101625L4C004R03500603400
GCCCCATATGGAGGCTTCCTGTTACATTAGGAGGCGGAAGCAT
>V350101625L4C005R03500432822
GCCTGTACTGGTAAAAACTTACAATTTTATCATAGAGTATGGG
>V350101625L3C002R06101086798
TTTTCCTTCTTCCAAATGGCGATGTACATTTTCTACCACTACA
>V350101625L4C003R05500841766
AAACACAACACATCCGCGTTCTTATTTACAACACTGATGGGCT
>V350101625L4C003R05901210220
AATAGAACAGCGGAAATCTCCGAAATTTCTCGCAGTCTTAAAT
>V350101625L1C003R06300623411
GAATCAGGGAAAAGAAGTGGCTGGGCTATTCAGGTTTACCAAT
>V350101625L1C003R03000056453
AATCTCAGATCCCTTGTTTGATAAGTATCAGACAATTGGTCAT
>V350101625L1C004R05800359718
CCATTACTGTGTTTGGGTAATAATTCTTTTTGTAAAAATAAAA
>V350101625L1C003R01401059360
AAACAGATTTTTTTGTTCCAGCAATTGCAAAAAAGCATTGGCA
>V350101625L2C004R01800778188
TCAATTTATTGTGCAGTATGAGAACTTAAGTGTAAGACTAAAA
>V350101625L4C002R06000344748
GCAGGGATTAATACTTCCGCCAATTGTTGCTGGGGTCGTTTAA
>V350101625L3C002R02800203642
CTGGAAACCATCATGGCATTCCGAGGATGAATCACAAAGGCTC
>V350101625L3C003R04601094034
TTGCCTTGGAAGATGAGTTTTTTTGATCAATACAATTATTTTG
>V350101625L1C001R00200161358
CGCTATTTATGATGTTGTCAAAGAAATGTTAGCAGGAATTTCT
>V350101625L2C004R02500532607
AATTTGAATACGCTAATGAAGAGTTGGCTGATCTGTTCGCTGC
>V350101625L1C001R05301251748
CTGGATTACCTGTATTAATAGCTGAAGATCCATTAACCTGCGT
>V350101625L3C004R03501025553
AAGGGAAAATTCGCAATTAAAAGAATTATTATTGACTTCATCC
>V350101625L1C003R03901368941
CCATGATCCGTGTTGTTGATGCTGCAGTTCAAAAAGCATATGG
>V350101625L2C002R03300782041
CTGAAGATTTGGCATTGGAAATTACCAAAAATTATTTTGCTGT
>V350101625L1C001R05900875322
AATTGATAAAGACGAAATTTTACAAGCGATGATAATGGATAAA
>V350101625L2C001R02800644096
CTTGAAAGTGATTTGGTATTCCTGTAAATAAGCCCTGGTAATG
>V350101625L3C002R05501222605
GAGGTGACTCATTGCGATAGTGCTGGGCTTGCTTTAATTATTG
>V350101625L2C003R06400497223
TTCTGTAGCAGAAGGTTCATCAACTATTGTAGAAACTATTTTT
>V350101625L4C005R01700315506
GAATTGGCCATTATCAAGACCACTGAGAACTTCATTAATGGCA
>V350101625L4C006R04400539459
ACACAATGTTGACCAATAAAGCAGCAGTTTATTCATGTTTTAA
>V350101625L2C005R03800572185
GACCCGGATAAAGAGCAAATAAGAGCGGCGGTTGATGTTGGGG
>V350101625L4C006R04800286154
TCTCTCAGCATTCTCCTGGATTTCTTCAATTAAACAAATTTTG
>V350101625L3C005R02300815886
TTGCTTGCGAACCAAAGCTTGATGGGTTGGCTGTTAACATGAC
>V350101625L1C005R02100326529
CTTTGGAGAACCTATCCTTAGCCAGGAAATGAAAGATAAAAAA
>V350101625L4C002R04601242337
CCAGGAAATGAAAGATAAAAAAATATATTTAAGACAAACCCTG
>V350101625L3C005R00800951342
TTAGCCACCATCCGTTTTGTGGTGGTATTTCAGATGATGTTCG
>V350101625L2C001R01801113112
CCGAAATTATCGATTCCAGTGATGCCTATCTGCTTATTGGGCC
>V350101625L2C006R05901301688
ATCCAGCCAGTCAGTAAAGCCATGAGTGAGTATTGGGTTGGCG
>V350101625L3C005R00400196296
TAAAAACATTTTTTAAGAAAGAGATTGGGGTTTTTCGTAAGTC
>V350101625L2C001R02100224854
CAAAGAGAAACAGGCCATGTTAAATGGTTTAATGAAAAAAAAG
>V350101625L3C001R02401104566
ACCCTTTTATCAGGAAAATTGAATGCGTATTGCCTTAGTGGTT
>V350101625L3C006R03901156853
TTCCTTATTATTTAATTAAATCATACAGTCCAATTGCTTACAC
>V350101625L3C002R02300318551
AGGAGTATTCTTGATGAACAAGGACAAGAATAAACGTGTTATT
>V350101625L4C002R07000431118
CAGAAACTGGGAATGTTTTGATGAAATTGTTCATGTATTAAAA
>V350101625L4C002R05900365202
AGTCTTGATCAAGTCATAGAGCGTTTACATATCTCAGTTTGAG
>V350101625L1C002R02001275494
TAGACTGATTAATTTGTTGTATCGATTGATAATAAGCCAGTTT
>V350101625L1C003R02800559941
ATTAATTTGTTGTATCGATTGATAATAAGCCAGTTTTTTTGAA
>V350101625L4C004R04100875874
CGACGTTATGGTTCTTGAAATTGATGAAGAACGACGACGTATT
>V350101625L4C002R04200718722
ATTTAAATATGATTTTAGTCTTCATGATAATTTAAACTCCAAT
>V350101625L2C004R00701406189
ATTCGAAAATTTTTCTTGAAAGAGGGTATAGGGCAAATAACCG
>V350101625L3C002R05900436659
TGATAATTGCAGTAATTTTTGTGAAACATTCACGATATTCATC
>V350101625L1C002R04500757894
TTAATGTTGACAGAGTCTGGGATAAGGTTGGACGCTATACCAA
>V350101625L2C005R04900134947
ATTTAATAGCCCCAGCCTTGGCAGAAGAAATTTTACGAGGTGT
>V350101625L4C002R00800125728
TGTCTATTTAATGATTAAAATAGCATCTTAATTTTGTTTTCTG
>V350101625L1C003R06900910839
GAATCAATTTCTGTGGTATTATCGTAAGCTACCCAGGCAATAG
>V350101625L3C006R03000101605
CAGGACCAAATTATATAGCCATGATCGGGCTGCGGAAAAATAC
>V350101625L3C005R02900717514
CTGAAAGTAAGTTTATCTTTGGGAAATAAAATGATTCCTTCCA
>V350101625L1C005R04000678409
CCTGAATTCGCTTATTCTCAGTCAGAGCCATACCAATTTGATA
>V350101625L4C001R03501348768
TATCAAAATTTGTTGTACCGTTGGCTTACTTTAGGTAGCGAAG
>V350101625L2C006R01501399512
CCTTAGCCAATCTCACCATGCTTGATTTAAAAGCACCAATGAG
>V350101625L1C006R02800146044
ATTTTTTTACCCATTGCCCTTCACCATGTTCATCAAATTGATG
>V350101625L4C004R02100028375
TCTATGCGCTCATTAAGATCGATTAAACTTAAATTAATTTGAT
>V350101625L4C004R04301297808
CTTCACACCAAGTTTCTGAGCATAGCTTGGATCCAGAGCATGT
>V350101625L2C002R05601007588
CAAGTTTCTGAGCATAGCTTGGATCCAGAGCATGTTCCGCATC
>V350101625L3C006R00600748067
GCTGAAAGAGCACAAAGTTTAAATTGGAATTGCCCGAATCTCG
>V350101625L1C005R02700561090
TTTAACTCTATCGGACCAGGAAAAATTATCACTTATGGTGGCT
>V350101625L2C006R05801057635
CGAAGAGATTGGGATTTTTCATAAGTTCTGACTAATAAAAAAG
>V350101625L2C004R00900592058
CGCAAAGTATCGTTATAATTCTGCGGTGATATGCTTATCGCCT
>V350101625L2C004R00300490462
AGTGAATCGGCTAACATGGGGTTAAAAGGTGGCAAAACATTCA
>V350101625L4C002R04200738321
TACCTGATGTCTCTGGCCTCGAATGACCTTAATTTGACTTTTG
>V350101625L4C003R05300582183
ACCGATCAATTTCCTGAAGTGCGTTCAATTAATTTAGGTGGCG
>V350101625L3C003R06000286312
TCCTGAAGTGCGTTCAATTAATTTAGGTGGCGGTCTAGTTATT
>V350101625L4C002R02900680257
AAAAAATCTTCATGTAGAAAAGATCCTTGATAAAGCTCAGTTA
>V350101625L2C002R03300309234
GTCGAATTCCTGATATGAACGAATTTTTAAATGAATTCAATAA
>V350101625L1C002R05100853914
ATGCAAATGAAAAGCAGCCTCCCTAACCTCCACTCCATAGTTC
>V350101625L4C004R02600063961
AGGCGAAATAGCCTGTCGAATCATTAAAACAGCACATTCTATG
>V350101625L1C004R03500033040
TGTTCTATTAAAGAAAGTATAGAACGCTTTAAACGTGTTTTAG
>V350101625L4C001R04400460686
TTCCTTTTTTTGGGCATCTGATAAAGAAGCGCTAGCCGTATGA
>V350101625L4C003R04600793013
ATTAATTGATCTGCTCAAAACAGCAAAGTATAACAAATTTCTG
>V350101625L4C001R01301382213
ATTAACTATTACCTTTGCATCGGATATTTGTCGAGATTGAAAA
>V350101625L3C002R00100941736
GCTCAAACAAAGCCTCAAACACCGAATTAAACGTATTCATAAT
>V350101625L3C005R04901071935
GTTTTATTTATCATTCTCTTGGGTGCCTGTTATCAATGGCGGC
>V350101625L2C001R02200577198
CTTCACTTCCACCCTCTGAAACAGAGTTTGTTGTTCCTCATTG
>V350101625L4C005R06000567277
ATAAATTTTGTCAAATGCTCAAACTGAGACAAATCCAGTTTGA
>V350101625L3C006R02500739577
GTAAAAAACCAGTAGGGCTTGGGGCAAATCGGGTTCTAACAGT
>V350101625L1C001R05400321613
GGTCAGACGAGGAAGGTGGCATTTACAGTTGGGTCAAGCATGC
>V350101625L1C004R06600475329
TTACTGCTCTTAGTACAGAGCTGTATATGATGATGTATGTGAT
>V350101625L3C001R00901229001
CTGCATCATAATGGTACTCAAGCCATTAAAAAACAATTGCAAG
>V350101625L3C006R00700294133
AAACAATGCTTTTCTAGGAGCAGAGATTGCCATAGCCTACCAA
>V350101625L1C003R04400724805
CGCGATTTTAGTAATAGGGATGGATGAAGTGTTTACCCCCAAA
>V350101625L3C001R04500410690
GTGATAACCATTTAACACTGCTTTTACCAGTATTTCAGGCTTA
>V350101625L1C005R01800162739
CTAATAATTTAAAATTTGCAGATTCAGCTAAAATCTGCGTCAA
>V350101625L4C006R03000807054
AATTGCCCTAACATAGGGCCTATGTGTGCTGCCTGGAAATAAC
>V350101625L3C003R06100874083
GGCCCAGTTACGCCTAATGTTTTAGCAACTCTCTCCCCTTTTG
>V350101625L4C001R06800478540
CAATAATACATTAGCTACAGATAGAATTTATATCACGCCTTAT
>V350101625L3C005R05000137019
CTAAAATCGAAGATTTTCTAATGCGCTTAAAGTTTTCATTGGC
>V350101625L3C005R02100624783
CACAAGGCATATCCACCTATCCGAACAATAATCCTGTAATTCA
>V350101625L3C004R06300948175
GATTGATGCAACAGAGTGGCGACTCGGATTTCAATATGCTTTA
>V350101625L1C002R04900192348
CTCTGATCTCTTTAATAAAAATCGTCAATATTTTATAGAAATA
>V350101625L4C002R07200258278
TGGCCCCCAAGATTAAAAAATTTTTAAATTACTCCAATGATAT
>V350101625L2C002R00701244828
AGTCAAGGAATACGCGATAGCATTTCCAGCACATGGTCAGCAG
>V350101625L1C003R03800690992
CGATAGCATTTCCAGCAGATGGTCAGCAGCGCACGAGCAACGA
>V350101625L2C004R04001281830
TCGCACAAGCCTTTTTCGTGGTAGGAAGAGATGATGAACGTTC
>V350101625L4C005R06401273659
CCCATCAGTGGCAAAATAAGTCGCGATTTTGTGAGTGTGGGTA
>V350101625L2C005R02000409118
TATCTGTGACAGGAAATACGGTGGTCAATTATATTATGAAACT
>V350101625L3C001R02300252391
CGATAGCATAGCCACTCATAAAGGTGAGCAACACCCTCTTTTA
>V350101625L2C005R02300443112
GCGCCGTTAACAATAGAATGTAAAAATAAGATCGGAAGTAGTC
>V350101625L3C001R05400412067
AGACAAATTCCAGGAGGTATTCCCGGAGTGAATACGTACTGTA
>V350101625L4C002R06900234895
GGCTTTGGAGCCAGATAATTTACTGATAATTTTTTTCAACTCT
>V350101625L4C005R01900715892
TAATACCCCTTAATTTGAAATAGCGTCATCTTGCAATCCAAGA
>V350101625L3C005R02600515126
GCTGCCTTTTAATTTCCTTCGAGACGTCCATATCCAAACTCCC
>V350101625L4C006R04600959583
CTGATTAATTACTATGAGCATGGAACATTCTTGACTTTAAATC
>V350101625L2C002R00800586459
CAAAAGTAGTGTTTACATTACAAGATACGATTTTACGAATGGC
>V350101625L4C005R05600260176
AATGTGATTCATTTCGCAGGCCCCGGCCAAATGGATGTCTTTC
>V350101625L4C002R03800258115
ACCAAAGTATACTTGATTTTGATATCTATTTAGAAGAAATTGT
>V350101625L3C006R06700682087
TGATTAAAAACAGAAGCACTTTCATTTCTTGCCTTAAACAATT
>V350101625L4C003R04200510032
CCATACTGGCTAAAGAGCAAGAGGAGAAATAGGGCATATTAAT
>V350101625L1C002R02600811876
GAAAAAATTCTGGTAATCTGCGCAAAGGCAAAAACAGCCATTA
>V350101625L4C006R01501352843
TACATTTCGAACAATCAATCACTGAACTCGAAGAAATTGTCCG
>V350101625L3C001R01300948800
TCTTTAGGTTCATTCAATTATATAATGATTTATCAATTTTTCC
>V350101625L1C003R06300650644
CGCATCAATGGTCATCACTTAATTTTGTAGCAAAATTGCTACC
>V350101625L2C006R01800237772
AATAATCCTTTTTGCTCCAATTTCCTAACTAAATTATAATCAC
>V350101625L4C002R05100278512
TCTACTCGCATTAAAGCATCCTCTTCAATACTCACATTACTTG
>V350101625L1C002R01700699652
AAGAAAAAGGAGATCACCATGAGTAACAAAGCGAAAAACACTC
>V350101625L2C004R06800129451
AATTATACAACAATTATTTAGCAATAAAACTGATCATTTTGAA
>V350101625L3C004R02201122422
CGAAAATGTACAAGCGAATGTGAAAGAATTTCCACGCTACCAC
>V350101625L2C006R04701076299
ACAATGACCACAATGACCAATTCCACATTCCATGTTTCTCTCC
>V350101625L2C003R03400081329
ATACAGCTTACTGCGGATAAGCGCTGTAAACGAGCCATTTTTA
>V350101625L1C006R02000178244
AGCTTGACGAAAATAAAATTAATTCCCGAAACGAAAACAACCA
>V350101625L3C005R07000239819
AGCTCTGTTGGTCTTTATTGTCTAATGAAGCGTAAAAAAACAA
>V350101625L2C005R01301107823
AAATTGAGTCAATTGCATAAAAAATCCTTCTGGTTTGTTGACG
>V350101625L2C005R02001312938
AAAAAATCTTACTATAGTATTTTGACGTTTCATTTTTATGATC
>V350101625L3C004R01201002212
CTAAAATTAGCCGCATATTAGGTTTTTCAGAAAAAATAAGCCA
>V350101625L3C005R02700643063
TTGTTTATCCTCTATCAAAGTTTGCATTGGAGTACGACCACAA
>V350101625L2C001R01700384468
CTTTTCCACCTTGGTAATAGTTTTTGTGTACCAGTTAATGCAG
>V350101625L4C005R03300488002
GGATGACGGCCAATACCTATAATTTCTATCGTTCCATCTGATG
>V350101625L3C006R02100359528
TCATGAAATCCACTGATCCTATAAAAATTGCTGTATTACCAGG
>V350101625L3C003R01001281149
CAAGAAATGGGTTTGCCCGTTTTTCCTTCCGTTGTGTTAAATC
>V350101625L4C006R03300486325
AAATTCTTCATCCTGAATATCCACCATTTTAACTAATGCGTCC
>V350101625L3C005R04600651148
TACTTATTGCGTCAATCATTGCACTGGGAGGAGGGACCGTAAG
>V350101625L4C001R02601284105
AGACAATCGCCAAAGAAATTGCCCAATTAAAGTCAATTTCTGT
>V350101625L2C005R02400233895
AATCTTTCTATTCAATCCGTAGTAGATCAACAGGAAGTGCTAA
>V350101625L3C005R01901331800
TATTGAAATGCTGGAAGATTAAATTGCTGCTGCAGTCAATGAT
>V350101625L1C005R03000466878
TCTAAACTGATTTTTTCTTCTTCTTTTACTGTTTCATCGAGCT
>V350101625L2C002R04300979854
AATTGTTTAACCGTCACATCCGCCATATTTAATCCCCTCTCAG
>V350101625L3C002R05701176995
GCTTTCATAATTAAAGCACCTGCTTTTTCTTCACTAATGCCTT
>V350101625L2C003R02401245681
GCAACATTTCAGAGCGTGGCAAGAAAGCCTCTGCTTTACCACC
>V350101625L2C003R06000809282
CAAAAATCGCAGTGCCATCCCCAGTGCAGCAATCTTGGGTGCT
>V350101625L2C005R00301090275
GACAAAACTTAATAAAACCGTGATATCAATAAACAGTTTCATT
>V350101625L1C002R05000383334
TGAGCAAATAATGCATACCTTCACCTTATCTTCAGTCCAGGAT
>V350101625L4C006R03200433678
GATAAAGTAGAATAGGCCACCACGCGTTTGATGTCGTTCATAA
>V350101625L4C003R03300260987
AAATAGGGGTTGGACCCTCCATTGACTCAGGTAACCAAACGTG
>V350101625L1C003R03000151201
GGTAACCAAACGTGAAGTGGTACTTGTGCTGATTTGCCCATGG
>V350101625L4C001R04301178900
AAATGATTCATTTTATCAACGTCAATATTGCCTCTGTTTCTAT
>V350101625L2C002R05600327896
AGTATTCGATGTAGCGTTTTCAGGTGGAACCAGCTCATCTTGA
>V350101625L3C001R05200667196
AATAAAATAGCCATAAATGTTGAAATCAAAATCATACTGGCGT
>V350101625L2C005R05000073818
ATGACAGGCAATGATTCAGGATAATAAGGTTCGTATTCATGCT
>V350101625L1C001R03000243022
CAGGATAATAAGGTTCGTATTCATGCTCCATTGTCATCGATAC
>V350101625L3C001R03200286545
TTGGTTATAGGTGTAGCACAAGCAGGAACCGGTTTTCTCCCAT
>V350101625L2C002R02700009558
ATTAGCAGACATTTCGAAACCTTTATATCGTTTATTATCTCTT
>V350101625L3C006R05600026300
CGAAAACAATCTTTCCCTTTTGCACTCACTGCGAGCACCTGTT
>V350101625L4C001R03700362935
CTTTCGCTTCCCCGGCAACTGCCCTGGCTAATAATGTTTTACC
>V350101625L1C004R06401082770
TTGTTGTTCTAATTGCAACTCGTCATTTTTTAAACTCTGAATG
>V350101625L3C001R05700736148
TGCAACTCGTCATTTTTTAAACTCTGAATGCGTTCTTTCTGCC
>V350101625L2C005R02401108106
TTCCTAATTATAAACTGTTCTCACGCAACAAGCACATCAATCC
>V350101625L3C004R06500580705
CGAGTATTAATCCTGATGTGATACAGGTCATCCATTGGTTAAA
>V350101625L1C001R02000056945
TTATCAGTGCGACAAGCGCATCCACTTCAGAATCTAAAGGAGC
>V350101625L1C004R07200353273
GATAAAATTCAGCTGGATCCGGAAAGATTGCAAGAAGTGGAAG
>V350101625L3C001R07201322682
ACTTAAACCAATCGTTCGGCGTTCTTTATCCACTTCAACCACT
>V350101625L3C001R03501306481
TAATGTCTTTAACAGAATACTTCCCCCAGGCTTAAGCCACTTG
>V350101625L4C006R05900915919
CTTCATTCATCTGCAAAACACGCTCACAACAGGCAGGCAGCTC
>V350101625L2C002R03700818363
ATTAATCTTCGTCATCATTTAGAGACTCAAGAATTGCTTAAAA
>V350101625L2C002R05501255649
CTGATTTTCTGATGATAGGCGGCATGTTAGCCGGCTCTGCCCC
>V350101625L3C001R01000817079
GCTGAAATTTCTGCTACGGATTTATCATGGGTTTTCACAAAAC
>V350101625L3C005R05100983763
GGAAGTTTTGACAATGTGCAAGGCAGTCTCCTATAAGGAAGCA
>V350101625L2C002R01600208366
AGAGCATTAAAAATCGGTGATATGATTTTCAAAGTGCCACTTT
>V350101625L3C003R07001056147
AGTCATCGCTGCTAATGCCTTCTGCTTCTGCTTCAAAACTTAA
>V350101625L1C005R04001353478
AAAAAATATCTGACTACTGTGGAATTACAGAAAGAATCCATGA
>V350101625L1C005R05700195431
CTTCTGGAATCACCTGCGAGTGTTGAAAAATATAGACGAGTCC
>V350101625L2C002R05500784766
TCAGCAGGATGTTCAAATTCCAAAACTTCTGCCAGAATTTTAC
>V350101625L1C006R04200563175
TACCTCTTTTACGTTTTAAGCCATAAGGGGTACGGCGTTCTTT
>V350101625L2C002R01001165692
GATTTTTCCACAAAGTACAAGAGCTTACAATTAAATCTGTAAA
>V350101625L3C001R04000703775
CAGAAACAACCAAGGTGAAATTTATAGCATTGTAGAAGAAAAG
>V350101625L2C003R04400430107
TAACAATATATTTGCCTTTATTGATGAGTCATAATCATTCCAG
>V350101625L3C002R03401264923
GCAGCAAGTAACATTATTATTATTCAAAATAGTGAAAAACGTG
>V350101625L3C005R02900758672
CCCACACCCTCTACAAATTCAACAGCAGAAATAGCCCCTGAGC
>V350101625L3C005R03001267153
TTTTGTTTATTCATATGTTTTTTTTGCTTTCACCCGAGCCAAA
>V350101625L2C003R00500834939
CTTGCTTTGAACCAACATCGCTTCAATTTTTTCTTTTTCTACT
>V350101625L4C006R06000321972
GCAAGACTGGTTTTAAATAGGTTATTAAAATGCGGAATAAATT
>V350101625L1C004R00901173027
AAATCAAAGATCAAGAGTTGTGGTGTCCTCGCAGAGATGAGGC
>V350101625L4C004R02501389418
CCAAGTCATGGAATGCCTGCCTTGCAATATGATAAATCCTCAC
>V350101625L3C004R02201186651
ATCGGTCAGAGAAACGGAGCAACTGGTTGAGCGAGTAAAAAAC
>V350101625L1C004R06500935027
TTGCAACGAACCAGAATAACGATAAGCATGATCGTTCCGATTG
>V350101625L2C002R00400047085
CCTTGACCGTCACATCGGACAGCTGCGTATCATCCATACGGAT
>V350101625L2C003R04200003513
CGCGCTCTCCAAAAACAAACAAACCGTTGTAGAAACACATCAG
>V350101625L2C002R06500735147
CATAAACTGGCTTTTTTAGCAGGGGTAATTTCTGCCAGCATGA
>V350101625L1C006R01000430819
TCCACACGTCCCGATATACTTCCTGAAGACATCGCAAAAGAAT
>V350101625L3C001R06000749986
GAAATCTATTGGGATTATTGCCATCATAACATCCTGGTCATTG
>V350101625L1C006R02301112324
GTTTATTCCAGGTTGCCAGAAGGTTTCATATGGAAGTGCAGCC
>V350101625L2C002R06000760723
GATCATAAACCATCATGAGTCTTGGTGAGTTATTACTTATTTT
>V350101625L2C004R06100017636
GTAAGTGACAAGGTAAAAATTGCAAAACTTGATACTGATTTTC
>V350101625L3C004R00501358778
CTGAGGAGATGCCTAAGCATAGTCTCGAAGCCTTGGCATGAAA
>V350101625L4C003R00101120299
GAAACCAGCATTAAAATCAATGACACTATAGAGAATATTTTCA
>V350101625L3C001R02401162717
CGCAATTTTTGCCCCTATCAATCCTGACTGTGCCTGAATCAAT
>V350101625L1C002R03400749646
CTCATTTTCTGGAGTAATACCTGACGTTTCTCTTCACTCAGAA
>V350101625L3C003R03501096057
TGCAACAAGGGAATGAACACTTCATTTAAGGCAACCCCCAAAA
>V350101625L3C006R03600183582
GGTGGCTGGATCAGCGCCTAAAGTCACCGCAACAGGGAAACGT
>V350101625L4C001R03800604381
CAGGGAAACGTTCTTTGGGATATTCTTGTTGCCAGGCCTGGTA
>V350101625L1C006R00901294326
AAATGAATTGAATATCCGAAGAAAAAATTATGTTAGGGAATAG
>V350101625L2C003R05000269083
ACTGTTTTAATATGATCACTCATAAATAAACCTCAGTTATTAG
>V350101625L1C003R06201048256
AAATGCTCTCCTGGAAATGTGTATTGTTTTATTGGATATGGAT
>V350101625L1C005R07000276002
CGAGCCCCTTATATGTCCATAATTACTACCAATCTCAATCGGG
>V350101625L3C003R03100836333
AACCAATATCAGCAAAACGATTAAATATTCGCTTAAATTTAAT
>V350101625L2C004R07200696301
AAAAATTACACAGGAAGTTTTACAATAATACGTTACCATTTGA
>V350101625L4C001R03601000794
AATAGTTGATAAAAACCCATTTTTCTTTAAGTGATGAAAAAGG
>V350101625L3C003R04000048580
TGGCCTTTTTCATTTATTTTCCTATTTGATCCCTTTCACTGAC
>V350101625L4C002R06300323345
ATAAAATCCCGTTAAAAAAGACTTTGATTTTAAGCTTTTCAGG
>V350101625L2C001R02500980380
ATTTAAAATAAGTTATTAGCAATAATATGAAATGAAACTACAC
>V350101625L2C004R04800110476
CAAACGAGCTTCTTTCACTGTTGTCAAATCACTTGCATTTAAT
>V350101625L4C001R05100654681
TTTACGTACTCCTTCGAAGAAAATCATATCTGCCCCGGCTTCA
>V350101625L3C006R00100534067
TAACTCTTCAGAAACTCCGGGATCAGAAAGCGACTTGGTTTGG
>V350101625L3C001R06800821493
TTTATGCAACTGGAAAATAGTGCTGAAACATTGAGATCCGGAG
>V350101625L4C002R04300503861
TGCCCTGGGCATTCTGGGAGTGCTCTTTTCAGTCATTGGTTTT
>V350101625L3C002R06301260251
ACTTTACGACATCGTATGCCATCGCAAGCACACCCGTAGTCTG
>V350101625L2C002R06600295804
ATAAAACCGCTCTCAGGCCAAACGATGAAGAGACCGATGAGCT
>V350101625L1C006R03800781336
TAGAACCTGTGCCAATAGACACAACAAGAGGTACAGATAATTT
>V350101625L3C006R04101175391
TAAGAAAATCCTGCAGCAGATTAGTAAGAAGAATTTTTTCAAC
>V350101625L3C006R01200928923
GTTGATCCTAAAAAAGCGCTGCAGCACATTAATACATTTTTTG
>V350101625L3C002R05300672578
CGAATTTAGAATGGTCTTCTTTGTTTGAGAGTTCCAAAAGAGA
>V350101625L1C003R00100379068
TTAATCAGGTTCATTGGTTATCCTTTAGCAGTTCATCATTTGG
>V350101625L1C005R01700600582
CTGCGATTTCCATACGAAAACTTGCTGGATTCTGAGATTTTTT
>V350101625L1C003R00300484944
TTTCTTGTAAGCTTGGCTTCACAAGTTATTTTCCTGAGCTGGG
>V350101625L1C002R07201132266
ATTTGTTTAGCCTCCTGTCTCCCCCAACTTTTCATAAGCATTT
>V350101625L3C002R01200133665
GCGATGTCAATTTTGCTCATATTTTCAATGTGGCATATACGTG
>V350101625L1C006R03300200227
CATTCCTGCTTGTAATCGTAATCCGGTATTTGGTTTACCGAAG
>V350101625L4C006R03201351439
ATAAAAATACCCACTAATGTATAGAATCGTTCGTTATGCACGT
>V350101625L3C004R03200577014
TTCATAACTCCTGCAAATACTAATGCAATCAGCATTCCTGTAG
>V350101625L2C001R07101129985
CAAAATCTACGGGCGTACCGATGCGTTCTGGTTCCAGTTGTTT
>V350101625L2C004R06701025377
AAAAATGAACGTCTCGCACTATTCCCCAACCTGGTTGATTCGG
>V350101625L4C005R02600371732
TAAAATTTGTAAATCGACTTTCAGTTCTTCAGCAGCTTTTTTT
>V350101625L3C006R01500185537
TGTTTTATCGGGGTTACTTTTTAAACCGGCATTAAGATTCATC
>V350101625L3C003R03500294839
CTGATGCGTTATTTTTCAAGTGCAAGTCATAGAGTATTTCCCG
>V350101625L4C003R04400648919
TCCAGTTTTATGCTGAAATTGCTGTCTGATGTTTATCGCCAAA
>V350101625L3C001R00101401656
AAGCTGTCATTGATCATTTTAAAGCGGTCCAAGTCAAAAAATA
>V350101625L1C001R00901185840
CTGAAATAATCAGCAAGCTGAAAGAGCCTTTTTGATGGAACAT
>V350101625L2C004R05700810823
TTTGATGGAACATGGTATCAGGGTAAGCTTTAGCCAGTTGTTT
>V350101625L4C004R06300178475
AATAAAAAACTTGAACCTAACATACCTACAAATGCTTCTTTTC
>V350101625L4C006R03201018656
CAAAGATATTTTTGTGCCTATTGATACCATCATTGGTGGTCAA
>V350101625L2C004R06100052573
CTAGGTGAGCCAGGCGTTGGTTGTCCTGGTACTTGCATGTAGG
>V350101625L1C002R06801167322
TTAAACGCGGATAATCATGAACATTAATCAGGATTCAAAAATG
>V350101625L3C003R05700157936
AGGAAGTTGAAATTGTTGGAATAAGAGACACCCAAAAGACGAC
>V350101625L2C006R06800506625
TTCATCCAACTGAAAAAACTGTAGATGCTTTAATGAAATTGGA
>V350101625L3C003R03901106196
ATACGAGTAATTTGTAAGGATGCCCGTCATAAACAAAAGCAAG
>V350101625L2C005R04201131461
GTGGCGAGGCAGATTTTATGTTGGCAGGTGGATTTGATTCCAT
>V350101625L4C001R05601125041
ACTAAAACTTATTATACCGGATATTCGGCTGATGGTTATGATA
>V350101625L2C006R02900054772
GCTGAGGCACGAGCATGTAAAGCGAGTCTGTTGATTATCTTTA
>V350101625L3C005R03300227286
TTTATGACCAACCATGGGTCGCTTGCCAGTTACCTGACATACT
>V350101625L4C002R02100258112
AGGTATTTGAAGGTCAATGGTATGTTGATTCTCATGAGATGCA
>V350101625L3C005R03100777398
CGAATCTCTTGATGTAACAGATAAAGTTATTAAAGCAATTAAT
>V350101625L3C005R06400511440
TTTGTTTGGATTTATATTGGCAAATCCTGATTTAACTTTTTCT
>V350101625L1C006R06600104213
GACATTGCATGCCTGGATAGGTATTTGGACAGTAACTACAGAT
>V350101625L2C005R06801130543
CTGGGTTTTTCCTCTGACATAAAAACAGAATCAGGCGCTATTG
>V350101625L1C002R00300760473
AATGTGGGTGAAAAGCCCACACGCCGGAAGTCCCAGGTTTCCT
>V350101625L2C003R07100865620
TATAGGATAACGCCTGTTGCAGATGGTTTAGCATGACCTTATT
>V350101625L4C001R04001186203
CAAACTAAAGCTTCCGGTCGCGATTCTTGCTTTTATACTGTCA
>V350101625L3C006R04600163543
GGGGGTGTTATGCTGCGCGTCAGTAAATTGGCCGATTATGGAA
>V350101625L2C005R01600365314
AATTTTTTGTGCCTTTTCTCTAAGAGAGGATTAAAAATTCAAA
>V350101625L4C002R05501262131
ATATGCAGCCTGATGATGCCTACGCAAGGAACAATTACAGTAG
>V350101625L4C006R03401258607
TAATTGGCATTTTTTTAAAAGGTATGTCGGCTTTAGAGGTTTT
>V350101625L2C002R02500065248
TGGCTCACCAAATGCAAGCATTCCAACTACATTTCAAAGTTGG
>V350101625L2C003R06501367363
TTGTTTGGGTGTAGTAGAAATGCAGCATTGGATAAGAAAAGAG
>V350101625L1C001R00300681305
GAGTTACTTCTTAAAAAAGAAGTTAGCAAAGCTTGTGTTCCTG
>V350101625L2C001R04000801185
CTTTGAAGATAACGAATGGCAAGCCACTTATGCTATGGCAACA
>V350101625L1C005R00700420719
AAAAAAACCACCTAAACTTTATGAAATTATTTTAATGATCGCA
>V350101625L4C005R00501239372
AGGGTATTTATGGTCGAGAAATGTTTGAAACCTGGTATAAGAT
>V350101625L2C003R01900054547
ATGTATTATTTTATTGGCTATTTTTCTCAATCGCATATTAAAC
>V350101625L1C001R04400035289
TGCTTTAAGTCCCGGAGAAATGAGAGCCCGTGCCAGACGTTTA
>V350101625L4C003R01901316520
CCTAAATCATTAAGCTGATTGATTTGTTTCCATACGGCTGAGC
>V350101625L3C005R06501276312
TTCTATTTAATCCACTCCCTTACGGTCGTGGCTCAGTTTTAGC
>V350101625L1C005R02801098023
GAATTCCTTTATGAATTTCTGCTGTACTTCTCCATGTTTTTTC
>V350101625L3C001R01700083253
TCTTGTTCAATATTAGGGGCAAGTGTAGAAGGATATTACCTTT
>V350101625L2C001R06301155751
GAGTGGAACCAGACATCATTCGAATAGAGAATTAGTTGGTCAA
>V350101625L2C002R03400610622
TATTGATGTCACTGGTTTGCAGGCTATGGAAGAAATTATTTTG
>V350101625L1C004R05101006144
CAGTTGCGGGCTTGTTTTTATTGAACACTAAGGCAGAACAGGC
>V350101625L1C002R02100673657
AAGCAAGACTCATTGCTATTTTTTTGTCATTTATTGTTATCCC
>V350101625L4C001R06801395461
CTGTTGTCTTTGCTTGATAATCCAGCAGCAGGAAATGTATTAC
>V350101625L1C006R07200928442
CGAAATTTTACAAGCGATGATAATGGATAAAGTTGATAAGGTG
>V350101625L3C003R02200119473
TTATATCTACTTAATATCAGGGGGTAAAATTATAGGTCAAGCT
>V350101625L4C002R00400315745
CGAGACAGCAATGGGTTTATGCCCAGCTTAAAGACTTTATTAC
>V350101625L1C001R07000082466
TTCCCAAGCTATTGAACAGCAAGCTGATGCACTGTTAGTTCAC
>V350101625L4C005R07000924080
CCAAAATACAGGTTGATTTGCCGGGATTAGTTGTCCAACTTCA
>V350101625L2C004R02100614133
AAAGTGGGTTGTAATGTTTAATCAAACAGGAGTTGTTAACATT
>V350101625L1C006R03600513866
AATTCAATGAAAGCGGCAATTATAGCCTTATACCCTGTGAAGG
>V350101625L4C006R05500666246
AGTTTGTAGAAATGTGGCGAATTCCTTCTTATATGATGGAGTC
>V350101625L4C001R03000548917
AAATGGTTTTTAAGTGATAAAAAATACATGGGTGAAATATGTG
>V350101625L3C003R01700173815
AGATGTAACCAGGAGGAGTTAATTAAATCAAGGAGAGCCTCAT
>V350101625L4C004R06400625558
GCCGAACAGTAAGAGATATCCATAATTATGGTGTTTTAGATGT
>V350101625L4C002R02500005180
TATAAATAATCAAGATTGGACTAATTTTATCTCATTAATAAAG
>V350101625L1C006R06600672213
TGAATTAATTAATCGTTTTATCACTTCAAAACAGGTGCTTATT
>V350101625L2C001R00600538537
TATTTGGATTTGATAAAGGACAGGCAATACACCACAGCAAAAG
>V350101625L4C005R05900872616
TTATCTTATATTATACACAATGTTGACCAATAAAGCATCAGTT
>V350101625L3C005R02501009511
ACTCGGTTAAACCGATAATGCTGTGCTGTTTTGTGCGCATCAT
>V350101625L4C002R04300225029
TTGGTAATGATTTGGCATTGGATAGAGGGATTGGTGTATGTGG
>V350101625L4C001R00400489985
AAGGATTGCTGGTTAGTCGATGGTGGTTTGGTTAATCCCGTTC
>V350101625L2C005R06200251601
GCTGTCAATTTAAATCATGACTTGTTAAGAGTACCTCCGAGCA
>V350101625L1C002R01100362215
CACCTTTTTCACTGCAGTTCCACGCATTTGGGGAGTATTTAAG
>V350101625L1C005R00801012368
GCTGTCTAAAGTAAAGCGCAGACGTTGCGGTCCTTCCATTTGA
>V350101625L3C003R01900741373
ATAAAATATCAACATGAGTTCGAAGCGATTTAATATGATCCTT
>V350101625L3C006R04401364175
CAAAGCTTGATGGGTTGGCTGTTAACATGACTTATGAGGGCGG
>V350101625L1C002R06000632421
CCAAGATTTGCTTGTGCCCATAAATTTCCCGCTACAGAAGAAA
>V350101625L2C001R03501301077
ATAAAATCCAATACGATTTCTCTCAATACTCTAAAATATGTTT
>V350101625L2C004R03601158814
ATGTCTTTAAAGACGGGCCAGAACCAACCGGGTTGCGATATTG
>V350101625L1C001R01400400839
TAGAAAGCCCGCTATGGTTTCTGGCAAAACCACTGGTAGGTAA
>V350101625L1C002R00601103426
TGAGCGTTTGGCAAACGCTCAATGACGGTCGCAGTTTCTTTTG
>V350101625L1C004R00400100111
TAATAAATCCATCTCTTTCCATTCGATCCAAAGTTCTTACAAG
>V350101625L3C004R00200593160
CTTAAATAACAATAAGACAGGAGTAAATATGGCCATTAATCTT
>V350101625L2C006R06400215598
GCCTTATCCCTCAAGATACCACTTTGTTTCATAGGACTTTGAT
>V350101625L2C005R04401315766
CAAATGACGACTTAGCAGTTTGTAAAATACTATTTGGTTTTTA
>V350101625L1C005R01101366930
GTGAACCCTACCAGGCTTAACAAAAGCACAAATAAGGTAATGA
>V350101625L4C005R04000831374
GGAACTTTTTTTAATAAAGATTTGCTGGGAATATTGCGTTATT
>V350101625L1C001R02601237057
AGCCATAATTTTAGTCTCCTCAGACCTGAATCCCTGGTATGGG
>V350101625L1C006R04000367097
ACCAGCAACCTTCATATCTTCCAGAACTTTTTGAGCTATCGAT
>V350101625L1C005R00600123851
AAGCAGTTTGCTTCGCTTCCTTTTGGCCATCTTATGTTCACTG
>V350101625L3C006R02200091285
AGCTCATCGCAGCTAAAGTAGGCATTTTAGCAACCAGTCTGAT
>V350101625L1C001R05900576076
CGTTTGAATAATTTGTAGTTTTGAATTGGGGGGAAGGTGAGTG
>V350101625L4C002R03400572958
CATGTCAGAAATGGATTGGACTAATAAAAATGTTCACTCAAGC
>V350101625L1C001R06501121505
CCTTCATAAGACAGGCTTTAGAAGAAAAAATCCAACACCAACC
>V350101625L1C002R04100413044
GTTAGAACGTTTAAATTTTATTAACCTGAAACTCTATTAAAGT
>V350101625L4C003R05100272467
CGAGCCAATCTCTCGTTAAGCATTTTGGTTAAGCCACTTTTTA
>V350101625L4C006R04101353540
TGAGTTAATCCAGTATTTATTAAATTTGGAAGCAATAAAACAA
>V350101625L1C005R01300767574
ATCCCGTAATGATTCATTTTGCCACTATACTATTCAACAAAAT
>V350101625L1C004R05001132582
GACTTTAGTTTCTTTTTCTTTCTTCATTAAGACAGATTCTGTA
>V350101625L1C004R02600517886
TTTTCCTACTGCAGTATCCCGTGGATCACCTTCATAGCCATCG
>V350101625L3C003R04201096946
ATAAGGCATATACGGTGTCAGATCTTAAAAAACAGTTTAAAAC
>V350101625L1C003R01601234931
GCTCATAAGCTCGTTTATGATCTTGCACAATAGGCATTGGAAC
>V350101625L1C006R07001112460
ACAACTGCAATCTTCATCACAATAATCTCACTTCTGGTTTTCC
>V350101625L1C005R06100667281
ATGCCTTCCACCCACTGATCTAATACTTGCCAATAAGGATCGT
>V350101625L2C006R06701077667
ATCAAACGCAATAGAGAGCTGAATGAAATGCTCTTGCAATGGT
>V350101625L3C005R04200067319
CTTAATTGGCTTAATGAGTGGACTATAGTTTCCAGCTGAGTTC
>V350101625L2C002R07001326468
AGTAAACTGACTGGCGGCTTGAGACTGTTCTCTTTGTTGTTGC
>V350101625L1C001R01501182895
ATTGATCCAATTGTCTTTTTCTTGATGCAGCACACTTTGAATG
>V350101625L3C003R01901221964
TAAATAGGCAGCTATTTCTTCAACCAGTATTGAGAAATGACCC
>V350101625L3C003R00900807066
GCCTATACTTTGTTTTCTACTCATTACCTGGAGTTGACTGAAT
>V350101625L2C001R06601359599
AGCCAATTTACCCCAACTGAACTTCAAGACCAAATTAATAAAG
>V350101625L1C006R02700011764
CGCCTTACAAGCCCAATATGTAATCCCCGGAAAAAACCCTGTT
>V350101625L3C002R01400065541
GCTTCGCAAAAAATTGCCTATTGATAGCATGAGTGCTGAAAAG
>V350101625L2C004R05301396104
CCTAATGCCCATATAAAACCACAAACGTTTACCAATAGTCTTG
>V350101625L2C004R00101361728
CAAAAGCCCAATTACTTTTAACAGCTATTTCCTCGATGAACTT
>V350101625L4C001R02400644982
TTTAAGTTATAACGTCGGTTTATCTCAAACCGATCCTAACGTA
>V350101625L3C003R02000885102
TTATAACGTCGGTTTATCTCAAACCGATCCTAGCGTATTAACC
>V350101625L4C004R04100913664
GTTAATAGTGACATGTTAGTTATCACCGATCTTTGCTTTTGCG
>V350101625L1C006R05901187866
AAGTTATAGTGCCAAATATTGCTCGTGCCTTTATGGGCCTTTT
>V350101625L2C002R00800262582
CTGATGTACCGCTTTGTGCCTATCAGGTCAGCGGTGAATATTC
>V350101625L1C004R03000638253
ACTCCATGCAGTATAAACTAAAGAGCCTAACAGTGCAAGTTTG
>V350101625L2C002R00200114408
ATGGAGTTAAAAGGTGGCAAAACATTCAGTATGTTAGGTACTC
>V350101625L4C004R05400715369
TGTTGAGTAAGTACTAACTCCGCTTAACTTGGCAGTTGGGAAT
>V350101625L1C003R05800098542
GGTAGGACATCACATCCGAACTGTATTACCTCATCTTGGCCCG
>V350101625L4C004R05200503917
TCCAAAAGCTGGCATGAAGAATTTGGCAAACCCAATGTTCGCC
>V350101625L3C004R04800120461
GCTGTTATGTGACTATTGATAGCTTATACCCTTTGGAAAATTG
>V350101625L2C006R00501046154
AATTACCAACTCCTGAATACGACAAAGAGCAATGGGACGTTTT
>V350101625L3C005R04500446996
TTGGGTCACAAGCAAATCGTGGTGAATCTCCCATGTTGCGCTG
>V350101625L2C005R05200790545
AAGAAATGAATCTACAGTACAAAATAACAACTAGCAACCAGGC
>V350101625L4C006R03401012052
TTATGTTCGGGACTTACGATAGCCAAATCAAGTTACCAAATTG
>V350101625L1C002R00800963328
TTTAAATCATGAGGTTTAAATTGATGATGATCGGGATAAGAAT
>V350101625L4C006R01900194870
TACCATACCATATCCTGTTCACAAAAAATGACATTAAGCTACC
>V350101625L4C006R03300592833
GCTACCACTTCCTCATTAATCCTGCCAAATTGTTGCACTTTAT
>V350101625L4C002R06500380976
CTTATAATAAACCCATCATCCTCGGAGTGAGCAACCAGATGGT
>V350101625L1C005R06801283693
GGGAATACAAGACCCATAGCATGAACAGGTTGACCGGCTATTT
>V350101625L1C005R05900419175
AGACCCATAGCATGAACAGGTTGACCGGCTATTTTCCGAAAAT
>V350101625L3C006R01401274520
GGAATGCCCGGATTTAAAACAGCACAAAAACTAGACAAGCTTG
>V350101625L2C003R06200704663
ATTTTTATTTGCGACCAGATAATGTTTTACCTATCAAAACCAA
>V350101625L4C002R05200647601
CTATGGCCTCCTTTGCGGATGATACTATGATAATTGAACGATT
>V350101625L3C003R05200857892
CTTCTTGATGCCATACTACCCATACTTCCAATCACACAATTAG
>V350101625L1C005R03800479593
AAATTACTGATGAAATTTTCCAGTGTAACACCCATCATTCAAA
>V350101625L1C004R02700673199
AAAAAATGACTGTCCAAACCTTTTTAAAAGACTATTGGCAAAA
>V350101625L2C001R05600114427
AGTTAGAGATGCCTCATGTCGTTTTGCTTATATCATGTCTGAC
>V350101625L1C002R03701109875
CTGGATGGATAGAAGGTGGAGGTGGGGGTAAAACATAAAAGGG
>V350101625L2C001R03000673797
AAGGACCTTCATCGAAGTTAAGCCCTAACCAGGCCATTCCGTC
>V350101625L2C006R00500489351
CAACTGCTGAATTAAGACTAAAAGGAGCTATGTTGAAAAGTAT
>V350101625L3C004R05700435766
ATAAATTCGTTAATCAGCTTCTTAAAGAAGAATTTACTCTGGG
>V350101625L3C006R00601108454
AAAAAGTAGAAGTGCCTAAAAGCACAGCATTGCCCAATTGCCT
>V350101625L3C006R05200589787
TATTAATCGAGTCTCAGCGAATTATAAATCATCTAAAATCGCC
>V350101625L1C004R04600090779
TCATGCCAAAACCCAAATAAATTTGAACTACTACAGACCAACT
>V350101625L1C004R03000143172
ATTTTTTCTATTTTTAGAGACCGGGATCATGCTTTCAATTAAT
>V350101625L1C003R03901156789
CTAGGAACACAGCCCAAACCACCAAGGATTGAATCATGAAAAC
>V350101625L3C003R01101254419
TGTTTTTCCACAAATACCTTTTGAAAAGCTTGAAGCTCGTAAC
>V350101625L3C001R03400048165
AAATCTGGAACTGATTGCAGCCCTTAAAGAGAAGAACGCCAAC
>V350101625L2C005R06200931022
ATATTGCCTTAGCCAATCAAGCTTTTCTTCTCCAAAATCCTTT
>V350101625L3C002R05700438113
CTCTGAGGCAGTAAAGTGGTTTCAAAAGGCAGCAGAGCAGGGT
>V350101625L2C002R06300295800
TAGACCACTGCTCTGATTTTTGCCATTATTTTGAGTTTTTTTA
>V350101625L4C006R00100357533
TAAATTAAGATATAAAAATTGGCATGAATAGGGTCATTTAAAA
>V350101625L4C006R05700890019
ACTCCGTACCCGCCTGATGCACAAAAGCACCAGTAACGTTTTG
>V350101625L3C004R05501399067
AGCCTTACGAGATAACACTCATAAGCAATTCATCTCTTATTAT
>V350101625L2C005R06700321703
TTACTGATTTGAATCAATAACAAACAAAATCATTATAAACAAT
>V350101625L3C004R02301342705
CGAAGGTGACGTCGATCCACCAAAACCCATTTTTTTTCGTGAG
>V350101625L3C006R06400583365
ACTAAACGCTAGGTAAACAATACACACAAATATAAACGATAAC
>V350101625L2C004R05200005426
TTTCCCACTATATGTTTTTAACTTTGGATATGGTGATTTAATT
>V350101625L3C006R05300664311
AACCTAAGATCGGCATATAAACAATCTTGAGTTGAAATACCAG
>V350101625L3C003R00401231967
TCGGAGATTTTGTACTGGTCCATGGCTATTTATTCATGTTCAT
>V350101625L2C003R03600385172
GTTCGTGGCAAAACTGCCTGATGGGTTAGAAACCAGAGTTGGT
>V350101625L1C003R03400551724
AGTTGGTGAGCGCGGATTAAAATTGTCTGGTGGCGAAAAACAG
>V350101625L3C001R06000601049
CAACAAGACATGGATAATGATTTAAACATATATGACTTTGAGC
>V350101625L2C002R01900568079
AAATTTTGGGGTATGGGTTATGCATCTGAAGCACTAGAGGCAC
>V350101625L4C004R03600863800
TGCTCATGAAATGAAACTCATTAATTTGGAAGGACAAACTTTT
>V350101625L2C003R01901241779
ATGTTCAATAAATCGAGCATGTGACGATTGGCATCAAAGTAAA
>V350101625L1C002R03500635450
ATGAACCCTCCTAAAAATAACGTGAAACGTAAAACCAGAACAC
>V350101625L3C006R01600089889
GAGAAAGCCCCGATCTTCCTTGTTCGTTCTTATTGGCTAATGA
>V350101625L3C001R00401100384
TAGGCGGCTTTTTAGCCCGTAAAAACGATGGGGAACCTGGTCC
>V350101625L3C003R05300333690
TTGATTCTTTTCCATGTAGCCTGCCTGCAACCACTGTGTTAGC
>V350101625L1C006R04700909738
CCATAGGAATTTAGATCAGCTGTAGTCTCTCCAACGGGTTCTA
>V350101625L3C006R00200697035
TGTAAATCCTTCGAAGCGGAGTTGCCTTATACCCTCTTGCTTT
>V350101625L1C003R04600290307
TACCCTCTTGCTTTTAGGTTGCGCACCGCCTCGCATTTTTCTT
>V350101625L2C001R02301123006
TGCATACTGACACTCGTAACCAGTTGAAATATATAGCCTAATA
>V350101625L1C005R00500545470
GCACCTTAGTGCTTTCATTATCTTATCTGCATTTGGAGAACCC
>V350101625L3C006R00600221110
AGTAAGACTTCAAACTCCAACTTCCATAGCAATGAATTCCCCG
>V350101625L4C003R03800082912
CATCACCATCCTCGTTTATTAAATTGAAAGTACCCTTTTCATT
>V350101625L1C005R03200846332
AATCCCCAAAAGCCGTGTTAAACATGCCAGAACTGTTGTACCT
>V350101625L3C005R05600884128
CCCATTTTAAAAATGGTCTAATGCGGATTATTGATTCCTTTTC
>V350101625L1C003R02200843535
TTGAAAATAAATAGTTCTCTTTCTCTGCTTGGGTCATTTGTAT
>V350101625L1C004R04600826952
ATTGTATTGTAGAAAGCGGCAATTAGATTATCCTTATCCTTAT
>V350101625L4C003R04000608395
AGATTTTTGGTGCTCTTACTTATGGATATCTCCCCTTCATCTG
>V350101625L1C001R02800395028
TTATAATCAAAATTTTCACATAAACTAATACTGAAGCCATTAC
>V350101625L3C006R03100949083
TCTATAAATAAGACCCGATGTGTTTAATTATAGTTCAAACGGG
>V350101625L4C004R02400716985
GGAATTTTTTGATGATTGGGCTTAAGTTCTTCATGTTTGAAAC
>V350101625L1C003R01700432372
ACAACTGCCGTCTATGATTCCTTTGGATAGCTTTGGGTTGTCC
>V350101625L3C001R00300972932
GTTTGCTTGTCCAGATAAATTCGTTGAACGCCTGTTAGTTCAT
>V350101625L2C002R02601064425
ATCACGTTTTGATGACTGACTGATTGCTGCTGATATCAGCTTG
>V350101625L1C004R01001286448
CCAATTCAGAGTTGCGAATACCATTGTGTTCAGAATTACGTTT
>V350101625L4C002R01200629484
CTGTTCTTTTTCTACTGCTTGCCCGTGGATCCCAAGAATTTTC
>V350101625L3C002R02800073520
CTTGTAGATCATTGATTACCTGAATTTGGGTTGGTAAAACCAA
>V350101625L1C006R01900779949
TATTAATCCAGGCCGAAATTAGTGGTCTGATGGTTGGGTGTTT
>V350101625L1C001R06900199432
CCAAAGGGCAGAGATACACCACCAATCCGATAAGGAGAAATCC
>V350101625L3C006R01401173528
CAGAGATACACCACCAATCCGATAAGGAGAAATCCTGCTTGTC
>V350101625L2C004R04900064918
CGTCCTTGGTGGCTTGTCTTGCCTCATTCACCACATCTGTAAA
>V350101625L4C003R00400722263
CCAACAGTCCAAACCCCACCAATAATCAGTGCTGTTCTAAAAA
>V350101625L2C002R00600834076
CGGGCATTGATACGTTTGCTGATGGGTTGTGCAAAGTCCTGCT
>V350101625L4C001R04201127249
AAAAACCCGCGCCGGCAAATACTTTATTTGAAATTTGGCAACC
>V350101625L1C004R04600278259
GTTTCAGACGCGTGAAAATGGATCGACAATCAAACGATGCACT
>V350101625L3C006R01900484399
TTTATAGTTGACAACATAATGGCTCCCCTTATTTTAAAGCCAA
>V350101625L1C004R01600596602
CAATTGTGACTGCTGCATCCACTGTCCTTCCTTAACAACGCTG
>V350101625L4C003R05400537104
GTTTTAGTTGTGTTTTTTGTGCTTTATAGACTGAAGGATTTTT
>V350101625L3C006R05000237998
TTTTGTGCTTTATAGACTGAAGGATTTTTGGGTATTGTTTGCG
>V350101625L3C003R02001090292
AAAAACGCTCTAATCCATGACGGTGGTGTTGCCCGTAACTTAG
>V350101625L3C001R07001383816
CAAAAAAACCACAAACAGCCCCAAATACGTAGAGAGTTAGTGC
>V350101625L2C002R07100249218
TGGCAACTCAGGTGTGAGATTAAGCGCTTGAAATGCTTCCCAT
>V350101625L1C003R02001379093
ACGAACATAATTCAGATGAAATAAGCTTTATACCGATTTCTTC
>V350101625L4C002R01901341689
AGATGAAATAAGCTTTATACCGATTTCTTCTGAGCTTAGTACT
>V350101625L2C006R00500783090
TGATTTGGTTGATGGAGCATTTGCTCATAACAAAGTAACACGA
>V350101625L1C004R02600721716
GGGATAAACATCTTGTATTGCATGGTTCGTTACGCTGAATTCA
>V350101625L3C001R01101041242
TTATAATACTCTCCCGCAACTCGCTTACTAATTTCACTAAAAG
>V350101625L3C002R03800120460
GATGGCTGGAGATGAGCCTGTAGCAATCACAAAATGTTTGGCC
>V350101625L3C002R03100200621
CAAAAAATCAATTTTCACCGATTTTGCCTGAATACCTAAAACA
>V350101625L3C003R07200477563
GAATACCTAAAACAGTCGAATGTTTGGTTTGATAAAAGATTTT
>V350101625L4C005R04200651871
AATGCATTGTCTTTAAACCCAGAACGCATCCGCTTAACCCAAC
>V350101625L3C001R00600620831
ACCTAATAAAACTATTATAATTAATAAGGGCAGCCAAGTTTTT
>V350101625L2C002R06901261525
CAAGTTTTTATTGCACTAATTTTCATAAGATGATGCCCTTTTC
>V350101625L1C003R06000820949
GAGCGGGCAATCTATTAGAAAAAGAATTATTGAGATCGCTGGA
>V350101625L2C005R01901155463
ATTCCATCCGTGATTCCAGGATGAGATGAATAGGTTATTCACA
>V350101625L4C004R06201032366
ATAACGCTCAATTTCCTTTTTAACCTCTTTGACAATATCCGCT
>V350101625L4C005R02000813727
CTTGTAACCATCTCTTGATGCTTTAATGAGGTCAAAACTGTTC
>V350101625L1C005R02600926072
TTCAAAAATAAGGAGAGGTATCATGCAACGTATTAAAAAAATC
>V350101625L1C005R04701126091
CTAAAGAGCTACTCGAAGGCACAAAAAAAGCTATGGGCACTGA
>V350101625L1C006R02700273956
CCCATTTCAATTCCTGAAAACTGCTCATTTCTTTCAAATAGCT
>V350101625L2C005R03900032549
ACAGAGGTTCCTTGTATAGGTTAAACTTTTTATCCAAGATTCA
>V350101625L1C006R06700751403
CTAACAGTAAGTGCAGGTTTCGTATAACTCTTTTCAGCCATAA
>V350101625L2C004R03800560181
CAGCCATAAAAAAATAACCCGTCGTGGTGCGCACCATTGAGAG
>V350101625L4C003R06900907515
AATTTTCCCAGTACCTATGCTCTGCATCTTAAAGAGGAAAAAT
>V350101625L2C005R03401031555
CTAAAACCGGAGTATTAATAGGGCTCCAATAACGTTCTTCAAA
>V350101625L1C003R00600529078
CTTATCATGCAAACACCTGATGAAATGGATGGGCAATGGCCAA
>V350101625L2C005R07101189860
GGTGTTGATCCCGATGAGCATCGTCTTCGTATTTTTTGTCTAA
>V350101625L2C006R01700472536
ACTTTATGAAAGTTATGATTTCAAAATTTATTTTACCGACCCC
>V350101625L4C004R02500594932
GCCACAATCCATATAAACATCGAACGTTTCATCTCTTAAAAGG
>V350101625L3C005R01600308561
ATTTCAAACTCTATGGTGCCAGGAACACAAGCTTTGCTAACTT
>V350101625L2C006R00200016658
TATCATGCTGACAACGTATAAGCCAATAGGCTTTATTTTCTTC
>V350101625L1C006R01900864586
TTCTCTCGTTGGAGAGATAACCCATGCCTGACAATGATTTTCT
>V350101625L4C001R01400546689
CACTATTTGCCATATCACCAAAGAAAAAGAATGGACTCAACAA
>V350101625L2C003R02100233743
TATTTGTATAAGATTAATAATGAATTGCATGAATTACACATCG
>V350101625L4C002R02000338982
TGATCCTCAACACGCCGAACAATTTATAAATTGGCATAAAACC
>V350101625L1C003R05400528640
TGGCCATTGGCTCTACGACAACGCTGGGTATGACATTTCATCT
>V350101625L1C003R02300397688
AGACACTGTTCAGTGAATCAAGAAAAAAATTAAAGTACTTAAA
>V350101625L2C004R04200294297
GCTATCAAAGATTGCTCTCAAATTTCTCCAATGAAATTAAAAC
>V350101625L3C005R06500631944
ATTATTAATTAGCGGCAGTCAAATGATGCTGGGTTATCTTGGT
>V350101625L2C004R04200752901
ATCATATTAAATGCGTTCACTCGGGTCACCCAACTGCGTAAAT
>V350101625L4C006R07000240944
TGATCTTGAAAACCAAATGTTTTTGCTAAACAAGGAAGCCCCC
>V350101625L3C005R07001036101
CAACTCCCGTATCTATAACAACAGCGATCATTTTGAGGTAATT
>V350101625L1C003R02900275762
CTTAAAACAGTTTTTATCTCTTCTTGATTCGCATACTCTCTCT
>V350101625L1C004R00201319581
CATAAAGAGAGTTATCGACAGGAGAATAGGTTTTTAAGGTAGC
>V350101625L3C003R01300584929
CAACTCTTTCCAGTTATTAATGTCATCTCCAACAGGAATATAC
>V350101625L1C003R05801154426
TGACAAACAAATTCCAGAGCAAGCAAAAGAATTAGGCATCAGT
>V350101625L3C001R06400639597
CCTATTATTGCTACTGAATTTGGCCGTAAAGTATTATTTACAT
>V350101625L2C003R05201356361
TTTGTGCGTATTATCAACTACCAGCTGCAACATTGGAATCCCT
>V350101625L1C001R02100079388
TAAGTCTTTATCAAAAGAATATGCCCAACTTGAACCAGTTTCC
>V350101625L1C004R02901355005
CAAAAAGACTGTCAGGGCTTGCTTTATCCTGATGTGCTAACAA
>V350101625L3C006R01500154526
GCTTATAGAGCAAATCCGTGAAAAAATGCCGGCACTGTTTAAC
>V350101625L4C003R00401218333
CCAGTGCTACAGGCCCTATGGAATAGCTAATCATTAATATTGC
>V350101625L2C001R05601262971
GGGATAATTGCAAATTAAAATCCAGTAAATTGTTGTTGATTCC
>V350101625L2C001R00800645418
TCCAGTCCTGTATACTCGTTGTTATTGCTTTCTGCTATTACCT
>V350101625L4C002R04600609613
CGTAGATTGTCCTTATTCGACCATCCAGCTCAATTGTGATTAA
>V350101625L1C005R00501030959
GACGTCATTCCTCTTACGCATGGCTTAAAGCCGGACAAGAAAA
>V350101625L2C003R01300308396
ACAAAAACAGGTTGGGCATACCAAAGTACAATTACCACAGGAT
>V350101625L3C004R05300818679
TCAGATTAACAGAATGAATTTTTTTCGTAATGAGGTTGCCAAT
>V350101625L1C001R04000981772
GGGAAATCGGCCTGCTCACTAAAACGCTGAATAAAATCAAATT
>V350101625L1C004R05100139488
CAGACCGCAATTTAATAGCAACAAAATACTCCTTTCTTTTTTT
>V350101625L3C006R00500086617
CTATTTAATAGCAACAAAATACTCCTTTCTTTTTTTATCAGTT
>V350101625L1C002R01700682012
ATGGACTTATTTTTATTCTGAATGGTTTAAATATTATTTTTGG
>V350101625L2C005R06600016650
TTGTTTTAGATAACTCAAATTGTGAGCTCAATTCTTGTATATG
>V350101625L3C004R05901045442
CAGCATTTCAGGCTATGGGCAAATATTCATTTACTCCCATCGA
>V350101625L2C006R01700389570
TATAAATCAGGTTGAATTGTTTGATACATAGTGACAATTTCTG
>V350101625L3C006R03500448531
CATTGATTAACATCTGATGAATAATATTTTGTACTTTCTCATT
>V350101625L2C002R01800739158
TTAATTGCCCGATAATGAGCCTCTTCTTTAAACCCATAAGTTA
>V350101625L2C003R01100721184
CTTGAGTATGGCTAATATCAAAACACTCCATTCGCTCTATATT
>V350101625L1C004R05600832241
GGAAGACATTATCAAAGCGATCAGCAATTTCTAAATAATCCAA
>V350101625L3C005R01401127981
ATCAAACTAATATTTCCAAATGGTAAAGAACATTGAATGAACA
>V350101625L4C004R02601112945
TGCGGTGTGAAATTAATAAGAATATGTATAGCAAAAGGTGATC
>V350101625L4C006R06701081497
TCACTGGCAGGAATGGGCAAGGGAACAGGTAATCTAAAAACTG
>V350101625L1C002R06401153255
AAATAACCCGAGATCAGGTAATTCCACTTGGCAATGTTCTACA
>V350101625L2C002R06400877931
CTCTACCACTGAGCTACGTGCCTATAATTCAACCTGAATGAAA
>V350101625L4C005R06801341282
TTGCTCCTGCCAAAATAATTAAAACCTTACTATTAAATTCTAG
>V350101625L1C005R06400460453
AAAAAAGTATATAGGAAAAATTTTATTGCTGCATAAACTCTGT
>V350101625L4C001R06501021920
AGCCAATCACTTTACGCTCCGCATAGGTTAGGTAGGCCACGGA
>V350101625L1C002R04000498906
GTATGAATATGAACATTTGACCCCAAGCAATCATGAGGCGCAA
>V350101625L3C003R04200718315
TATATCGTTTATTATCTCTTAATACACTTTAAGCAAGCATGTC
>V350101625L3C003R05500440291
TAACCTGCTCTGTTTTTCCATTCTCTCTTTCAGAAAGAGTTTC
>V350101625L3C003R02501326913
CTTCATTATTCAATACAGCACCAATTGTGCTTTTGCGTGAAAC
>V350101625L4C002R05100249706
AATATTTCTTTTGCTCTTTGATAGTTCCTGTCAATAATAGCAC
>V350101625L2C001R06900864961
TAAGACCAATAAAATTGCGATGGCCCTTAATCCATCTATATCG
>V350101625L2C003R03201144534
AGGAAAGTAGGTATTACATTATTTACAGCGAACAAATTTAATG
>V350101625L4C002R04600784085
AATTAATTGATAGACGACAAAATGCTGGAAAAAAAAGCACGGT
>V350101625L3C006R04701137476
CTTTATTAGAGCCTTGGCAGAGAGAAATAGTGCGTATAGTAAG
>V350101625L2C002R04401211872
CACATGGGAATGCAGCAGGAATATCTTCTTCATTCCAGGAAGC
>V350101625L4C006R02401305121
ACAAAGTAATTTAAGATAGGCAAAAATGTCCCTGACTTCTAAC
>V350101625L2C005R02700984037
ATCATCATCACCCACAACCGTAAAGTGGGCACGAACCTCTGCC
>V350101625L1C006R06900572667
TCATTGATAGAGCGTTCTACATCAAACTCGTCTTCATTGTCAC
>V350101625L2C001R00700323900
AAACAAATACCAATTGTTTTCTATGACTAATATAATAATTCGT
>V350101625L3C006R03001404642
CTCATAATAAGGAGTTAACTCAGGGATTTCACGATTCGTCACC
>V350101625L2C004R01100715968
ATAAAAAGGTGGAATGGAGGCTTGGCGTGCGATGATTTCTTCA
>V350101625L4C003R03100107325
ATGACGCTTTCTTAACCGCAAATCAGGAAACTTTCCAACATTC
>V350101625L3C001R00701038806
TCAGGACTCAGATACTGCGGCCAGTTTTGAATTAAAAGCCCCT
>V350101625L4C002R01600770761
AGGACTCAGATACTGCGGCCAGTTTTGAATTAAAAGCCCCTGT
>V350101625L3C002R04500117544
GACCGCATTAAATTATTACAATTTCAAATTGATGAATTACAAG
>V350101625L1C003R06200608776
CCAGATTTTTCAACTCATCCAGCAACTCCCTCAAGAACAAGCG
>V350101625L2C003R04400385950
GCTGGATCCGGAAAGATTGCAAGAAGTGGAAGCCCGAATCAGC
>V350101625L2C001R01700624563
GGCACATCTGCATTTGCAATTGGCTCAAATCAATAAGGTATAT
>V350101625L1C001R06500015316
ATTATTTGATGAGGTCGATGTGGGTATTGGTGGCTCGACTGCT
>V350101625L4C003R04800803129
TCTAAAACGAGACTTAAGAAAAACCCCAAGGTCAAGGTAAAAA
>V350101625L3C003R01201179979
ATTAACAAGAATAATTCCGGAACATTTTTCTATTCATTCCTGG
>V350101625L2C001R00501296272
CCGGAAATATGGGATAGCAAAGCTGCAGAGGCCGTATTAATGT
>V350101625L1C006R02300473524
GATGCAATGAAATTCTCACCAATTCCAAATCCCAAAACCAAAG
>V350101625L3C004R00400947216
ATTACCGTTATCAGACAAGCTGTCTCCAAACACCACTATTGAT
>V350101625L2C002R03000482288
GGAATTCGTTGCGAAAAAACGACAGCCTATATGAAAGAGCTGG
>V350101625L3C002R05501178357
ATTTTGTTACCAAGCCTGCCTAACATTGCTCACGCACTGTCTG
>V350101625L2C006R06900933626
ATTTTCATGATAGGGCAATTTTCTACAGTTCTTATTTGGGGCG
>V350101625L3C001R03201103140
CAACTCTATAATGCCATAACTATCGGCGTGTATATTCTAAGCT
>V350101625L1C006R04800067855
CAGCTCGCAAGTCGGCGGCAGTTTTGGACGCGGGGCAAGTCAG
>V350101625L1C003R05301098157
TGCCGATCGTTCCATCGTTGCTGATGGCGGCATCAAAACATCG
>V350101625L3C006R06100642095
TATATTTTGCAAAAGACTATTGCCCCGAATAAGACAAAAAGAT
>V350101625L4C002R05600012589
CCTGTATTGGCTGGTCACGCCGAAAGTATAGAAGCCTTTTCAA
>V350101625L3C004R06900100474
GCTTCAATCAGCAAAAAGCGCCTGTGAACGCTTAATAAATCAG
>V350101625L1C005R03801024078
ATCCACCAAGATCCCATTCTTGCAACTTAAAGTCACTTTACCT
>V350101625L3C006R04400625425
AGTTTTCAAGGGTTACCTGAAGATTGGCACCACGAAAAGGCTG
>V350101625L4C003R01900869343
GAAGAGTCGACATATAATCTTCCCAGATTTTATCCTTTACAAC
>V350101625L2C006R02401070666
TCCTCAAGTGCTTTTGTGAAAAAATACTGTTGCGGCGGCAATC
>V350101625L1C004R06800721264
GTGACCTTGCCCATATACTCAAGAACACAATAAGCCGGACAAA
>V350101625L4C004R01100004848
CCATTTACAACTTACCTTTATTAAATACAACTACTCAAACTGG
>V350101625L1C003R02700810746
ATATATAGTGACTTGATTTTTAAAAACCGCGTTAAGCAGCAGT
>V350101625L3C002R04400825074
TTTATTTTCGCATACGTGCTCGCTGCAATTAAAGTATGGGCGC
>V350101625L3C003R00700173591
GTTGATCTTTGTTTTGCTTGTCCTGATTTTGTTGATCCTGGTT
>V350101625L1C002R02300309449
CTCATATTTCCCTAAGTGTGCTAGAGCATTTCCCTGATTATAG
>V350101625L4C002R03501243906
CTTTTGAGGCCGTACAGTTGCCTGTTCTTGCTTCACGGTTTCC
>V350101625L2C002R04501097239
ATAAACTCACTGTGTTCTGTAGCTGAAAAAAAGAATCCTCGTA
>V350101625L2C005R05500819975
CTACAACTCCGTCAGTCATAAAAAACCTCTAAGGGATGGCGAC
>V350101625L3C002R02900504527
GGGATGGCGACTAAACGTAATAAAGAGTCTATAAAGTCATCGC
>V350101625L3C005R01100253861
TGTACTTTGGCAGGGGCGCGGTTGATCTCATCAGCCAGGATAA
>V350101625L2C005R05201218314
TATGAATTTAAAACAAACTCTAATAAACCAGTTAAAGCTGCAA
>V350101625L1C006R04500830321
CACAGCAAGGTAAATAGTCTTGGCAATTCCAGCATGATTATGG
>V350101625L4C003R06301366028
TTCCAGTTCAATTTATAATGTTTGATGCGCCAATAACCCAGTA
>V350101625L4C005R02600765795
AAAGAAAAAGCAATTGGATTAATATTTGGATAGGTGAGCATGG
>V350101625L4C006R00600907600
ATATACCCTGTGGAATACGATATTTTTGCCATGTCTAATGTGC
>V350101625L3C005R06801377702
CATCATCAAAATAACGTTGTTCAAGCTGTTGTACAACTAAAAC
>V350101625L3C003R06300259100
TTTAGGTAATGGCTGTAAAATTGGCCCAAACTGCAGTCTGACT
>V350101625L1C003R05600698707
CTTATCCCAAAACTCATCAAAAGAAACGCCACGCTCATCGCAA
>V350101625L1C004R01300543084
ACTCCTTACGCAAAGATCATCCTCATTTAACTCAAGATCATCA
>V350101625L1C006R06101326587
ATTTAAATTACTTGCTATTTTCATATTTAAATTTCAGTTGCTT
>V350101625L2C006R04600683094
AGCTTGTCTGAATCGGAATTGGAATTAAAAAGTAATGATTATT
>V350101625L3C001R03601172132
CTCATACGTAACAATTGCTGCTATTTCCTCATCAGTCAGTTGA
>V350101625L4C004R01900634066
CCCGGGATAGCGTCTCGCTTGACGCCCAGCTCAGGCACCCACC
>V350101625L4C004R02501141032
TCTCAAGGCAATCTGGTCATTCCAATTATTCATCCCAAAGCAG
>V350101625L1C001R01701354790
AAATTTGTAGCGTGTATCCTGGAAATACCCCTGTTTTCATCTG
>V350101625L2C005R06400350198
ATTTAATGACAAGATACGCATCTCAGGCGACATTGAATTGGGG
>V350101625L3C001R00800310142
GGCCATCAAAGCTTCCCATGCTGGCAACCCACCTTGGCATGCT
>V350101625L4C004R01300185885
GGCAAAAATGTTTTTAATGAGGGAGTTTAGATAAACTAAATGA
>V350101625L3C001R06200031520
GGGAACTGAAATATGCAAATCCGGATCAAGCCCTATCATTTGC
>V350101625L2C006R03400672839
CGTATTCAAATGATGCACCTGGACAGAGTTGGGCAAAGCAACC
>V350101625L3C002R00700202200
ATAAAGTCAACAGTATTGCTGAAATTTCTTATCAACTTAACAA
>V350101625L3C001R06201027782
TTCTAATTTGAATCCCCAATCCCACTCATGGTCAACATCATGC
>V350101625L4C005R05601202126
ATAGCATCGCTAAAATCTACTTCTAATAAGAAAGCAGTTGACT
>V350101625L2C004R03500905933
AAAGCAGTTGACTATAAGAGTAGTCATTTAAATAAAAAATTTG
>V350101625L4C004R02800113238
TTAAGGCATTGCAAACCAATTCTATTAATGAATTTAAACGTTT
>V350101625L3C002R04800528208
TAAGGATCATACGACAGTCATACACGCTTGTCGAAAAGTTAAG
>V350101625L3C006R04400771669
TTTTTTATTGAAATTATCGGATGGACTTTTATTCATTACCGCC
>V350101625L4C006R04200262598
CACAGGTGGCATGTGACTCCAAACAGACTAGTGGTTCTATTAC
>V350101625L1C004R04200286024
GTAATAGTATTGCTCAAGCAAAATTACTTTTGCCAAAAAAAGG
>V350101625L3C001R03201214549
CTTTCCTCCTTATACTAAAGCCATACCAAGAGAACAGGATAAA
>V350101625L3C001R05900328690
ACTTAATGCTACTTATTTGCTGGATGTTTTAACTCACTTTTGT
>V350101625L1C001R03800319548
GTTGAGTTGTGGTCACTCTTTTCGGTCTCGTGAAGTCACACCA
>V350101625L1C006R02100379833
CTGTACAATACAGTATTATAAAGGCTGGAATAGAAAGAATACA
>V350101625L1C005R05500110534
CTCGTGGACAACAAAAAATAATTCTCATCTCACTTAAACTGGC
>V350101625L1C001R00900226915
GCTTAAATGTGCTGATGTAGTAATCAAATAGACAAAACGGTAT
>V350101625L3C003R05301246334
GATGAATCTCTGGCAGGATAATGCAAGGAAATTTTTGTTACCA
>V350101625L2C006R02401173364
CATGGAAAAGTCTATGAACAACACTACAGGCACGGCGTTCCTG
>V350101625L4C003R02200217151
CCCAAGTTTTCATCGCAAACTAAAGATAAACTGGTTTCATCTG
>V350101625L2C005R01700493295
TCACTTTCTGAGTTGTATTTGGTTGAGGGTGATTCCGCAGGAG
>V350101625L4C004R00601158212
ATTTAGGACATAAATTGTCGAATTTAATAGAAGAAGGAGCTTA
>V350101625L1C001R00100212011
GAAATATTTACTACCTTAATGGGTGATAATGTAGAGCCAAGAA
>V350101625L1C006R01400198093
GAAAACATTGATATTTAAATAAATGTTTCGATGAGTTAGAGAG
>V350101625L1C005R05700838065
TTTCGATGAGTTAGAGAGACTACTGTTCCACTGGTGACAAACG
>V350101625L4C003R04101158538
AGAGAGTACTGTTCCACTGGTGACAAACGCTCCTCTAACTCAC
>V350101625L1C004R03700400076
GTCATTGAGTATAATGAGCAGTGATATGTAAGAAATTTCTCAA
>V350101625L1C003R01500431527
TGCTCTGCCCCCAGGTTATTCAAAAGGTATTGCTCGATTTCCT
>V350101625L4C001R06100821849
ATTTCCTGCTGAGTTAAATGAGGGTTTCTATTGGCATTTAATA
>V350101625L3C005R04000069486
TTGCAACCCGAGCATAGGCTACTTTTGCTTTATCTAATCCGAC
>V350101625L3C003R00200409826
GGCCATGCCATCCAGCATCGCTCATGAGGATGCCATTCAGCAG
>V350101625L1C003R04400328825
CAGAAAGCTTTACATCCAAAGAATTGGTATCTCCAAACAAGTT
>V350101625L1C005R05300329377
GCTTTACATGCAAAGAATTGGTATCTCCAAACAAGTTATGTAG
>V350101625L4C006R05500722664
GAAATATTACAAAATATCTTGGCAGCCATGCATTCATTGATTC
>V350101625L3C006R03700017980
CTTGGCAGCCATGCATTCATTGATTCGCATCAGTAAAGCTTTT
>V350101625L4C005R04800007611
GATCTCTATATCCGTAATATTGGAAATTAATACAGCGTGATGA
>V350101625L3C006R00100512401
CTGTTAATGCTCGTCCTGATTCGGAGATAAGATCAGGTTCTGG
>V350101625L3C006R06800018060
AGTGTTTTAAAGCCAGCATGATGTGCGTAGCATACTCAACAAG
>V350101625L1C002R05401262360
AGTGCATTAACTGTAAACAATCCAGCATATCATTGGCTTTTAA
>V350101625L3C003R04900390851
CAAATTTTGACTTAACCCCACCTGTATTTTCCCACTTGCCAGC
>V350101625L1C001R03700106389
CCACAATTCACGTTGACTGAAATCCAGTTCAGCAACTAATACA
>V350101625L4C005R05701265396
CTCCTTTTAATCCATAAATTCTTGATAGTTCAGGGAACCATTG
>V350101625L3C004R06300046593
TGAATTTGATTCGCCTTTGCCATTTGGCTAACAAATTGAGCAG
>V350101625L4C003R03601022880
TAATCCACAAAAATTAGTCCAGCAATTACTTTTTTCTTCTTCC
>V350101625L3C005R03800113884
AAGGACTTGATTGCTCGTGAGCTGCTCCATTAATCATTTCCAG
>V350101625L2C001R06600373749
ATCATTTCCAGTTTTCTACTGATATCTGAACGTACCTTAGCAT
>V350101625L4C005R03301174208
AAACTGGCGAATTCGATACAAGAATCGATCTTGAATTCACGGC
>V350101625L2C003R00701146124
TTTTCATCATTGGTTAATTTGTTTAGCTCTTCGCGGTTTTCCG
>V350101625L3C004R06500384805
CAATATGTGGTGATGCTTAAAAACTCCATAACCCAAATGGTTT
>V350101625L2C003R07000749991
CGTCTATGCCCACTATTTCTTTAGTAGGTTATACCAATGCCGG
>V350101625L1C005R04000113769
TCTTCCCCATCACTTGGTAGAAGCATTCCGAGCTACTTTGGAG
>V350101625L4C001R04100648462
ATGTCATTGATATTTCTGACCCAAATTGGCGCGAAACGGTTTT
>V350101625L1C004R02300780147
CAAAAATTGATTACACTGAAGATTCTTGCAAGGTATGGTTATC
>V350101625L2C005R04400973115
TGGTCTGGATCTTTTAAAAGAAGCAATAGCAACGCAATTGCAT
>V350101625L3C006R03500609257
AAGAGTCTGTAGATGAAAACGGTGATTGGTTAATGAAAATTAG
>V350101625L1C001R00501021306
ATTAGGATAATTAATATTAAATTTCTTGATTAGTAGTTTTTGC
>V350101625L1C002R01301232324
TATTAATTGAATAAATACGGTCAATTTCTTTTCGAGTTACATC
>V350101625L3C006R05200560931
TTCTTTTCGAGTTACATCAGGAGCAGCCAAGTTATTGTACGCT
>V350101625L4C002R02701364309
GAACCTGCCAATAGGTTAAATAATAGTAATTCCATTAGGAAAC
>V350101625L3C005R04600172560
TGATTATCAAGCAATTCTTTTTGTCATAGAGGGTGTTGTGAAT
>V350101625L4C004R02400453900
CAGCCAAAACAGAAATCATTGTTTATTGATAGCTGCGGCTAAA
>V350101625L3C006R02400030148
AATGTGAATGATTAAACACTTATGATTTATGTGAAACTTATTT
>V350101625L2C005R06600824793
CTTTCCTGCGGTTAATATTGACGGGGAGTTATATTGGGACGGT
>V350101625L2C001R04701344353
GGATGAGCAAAAGAAGAAGAGCGCTCATTTGTTAGATATCGGC
>V350101625L2C006R00200053814
ACCGGGTTCCTTATGAGTTGGCTTATCAACAGGCAACGGCTGA
>V350101625L1C001R00600820150
AAAGAAAATAGACGTGCTTCAAAAGCAGATTGAAAGAACGGTT
>V350101625L1C004R03200953706
TTAAAAAAATGCTTGTTATTGTTCCATTGATGCTGAGTTTGGC
>V350101625L3C001R01401252903
AAAAAATATTATTTTGATATTTGGGAACGAGCTTTTTTCGAAG
>V350101625L4C005R00900132495
GATTTATCAAGAGTACTCAGGCCGAAGTGATTGATGATCTTTA
>V350101625L3C001R02501135390
TTTGTTTGAGGTCAATAAGCTCATAACAAATTCCCAGTTTTTA
>V350101625L2C004R01501082820
CAGTGGGCTCCTACTCTGGATCTTATGACCGGTTATTCAAGAA
>V350101625L2C001R04100659637
AAGAAATCCGGCAACCGGGTTTCCTGGCGTTCTGATTGTTTTT
>V350101625L3C001R01700614595
CCGTTATTTACTAAACCAAAATCCAGGCGAAATAAAAACGGTT
>V350101625L4C001R06001328779
GGGTCTTGGCGATCACTTGCAATGCATAAGAGGTTGTCAAAGG
>V350101625L4C001R04000810025
GTCAAAGAAAATAATGTTCTTTATTTTGTCGATATCTTCTTCA
>V350101625L2C002R03901011436
AGAAAATATTAATGGAGGGTTTTCCCCAAGCAATGATGCGTAT
>V350101625L4C003R03600445481
CGCGACTCTTTTGGCAAGGCTTTGCGTTTCATGGATTATCCTT
>V350101625L2C001R01300628386
TTTATTCTGCCTGGCCGTAATGGTTTTAAAATTTATTCAGCAG
>V350101625L2C002R03700073489
AGGCAATTGATTAAAAAAGCGTTAGATGATCAGATAAAAGATA
>V350101625L1C006R04200586041
CAATATTGGGCCCAACATCAGAGTTCTTTATGGGAAAAATTAC
>V350101625L1C006R00101150498
GGCGGAAGATAATTTTAGGTTAAATGACATTAATTTGTCCCAG
>V350101625L4C004R05700237172
TTTCCTTCTTCATTCCCATAAATTTGTTCTTTTAGAGAGTTCA
>V350101625L2C002R00200926193
GTTAAACCAACTGGCTAGCCATAACAAAAAGATCAAAATCGGA
>V350101625L3C003R06800347907
CAACAGTTTTAAAAGGATGTGATTGGTATTTATTCCGCAATAT
>V350101625L4C004R07200354262
GATTTGCTTGCGCGTTTGCAGCCTTATCCTATGCTGAATTGGC
>V350101625L3C003R02700681728
GGGTAACGATATTGCGTTTTATGATTTGGATGCTAGTTGGTAT
>V350101625L2C005R04900264368
TGAGTGATACTTAATAGTGCTGAAGAAATCAGTTGAAAGCTTT
>V350101625L1C002R07000363358
TTAATAGTGCTGAAGAAATCAGTTGAAAGCTTTTAAATAATGT
>V350101625L2C005R02400988362
TACGAATATTCCTGCCGCCACTTTGGCAAAACCTGTAATCTTG
>V350101625L2C001R01900429130
ACCAGATCAGTATCGATTAGACCGTAGCCTATTGTTTGGGCTA
>V350101625L2C004R07200142859
ATGAAATCCATTAATGAAATCAAATACGAAGGCAACAAAGATG
>V350101625L1C005R06101249731
CCGGGAGATAATGAAGATGTCTTTGTAAATGAGCTGTTACCTG
>V350101625L2C004R07100355745
TGGCAAAACAAGAGTTCGANGCGCACTATCGACTTCACCTATT
>V350101625L3C006R03300100041
TGTTTAATATCGCTGCTTGTGAATTATGATGAAGTTATTAAGT
>V350101625L1C001R06800445796
AATTTATTTTGTATTAGTTTCTGGTTTGAGTCTATTAATTTTA
>V350101625L4C005R00700121549
TTTTGGCTATAGTAAGGGATATTACACTTCAAAAACGCTCTGA
>V350101625L1C001R01200484520
CGAGCTTTAGAGCAAAGCCCTGTTTTAGTCATAATAACTGATA
>V350101625L4C005R05001222743
GGAACGAGCCATTTCAAAATCCCACATCAACAATCAAAAATTG
>V350101625L1C006R06500803321
GGACATGCGGTTGGTGATTCACTATTGAAAGCGTTATCAGAAC
>V350101625L4C003R04800398999
AGGATGCCAAAACTTTAATGCGTAATGCAGACACAGCCATGTA
>V350101625L1C004R04300749152
CTGACCAGATTATCCCCTTGGCTGAGGAGACCGGGATGATTAT
>V350101625L4C004R04601201566
GCAGATTCTCTAATTTTTGAAATTACAGAATCTGCATTTATTG
>V350101625L1C006R06300620312
TTATTGCTGAAGGAATAGAAACGGCAGAACAATTGGAATTAAT
>V350101625L2C005R05300504456
CAATTGGAATTAATGCGTTCAATGAACTGTGATATGGTACAGG
>V350101625L1C006R06400639284
TCAAGTTGCTTCACCACGTCTTCTTGCTTATACCGGCTGGCAG
>V350101625L3C002R07201212567
CGTCTTCTTGCTTATACCGGCTGGCAGGATGCGATGTTAATAA
>V350101625L2C001R06900754649
CAGCAAATTGCAAGTCATTCACTGACAAGGTGGTTTGGTCTAA
>V350101625L2C005R06000857365
AGCGCCTTCCGTGGGGGCCTTGCGGACGTTCTCTTACAAAATG
>V350101625L2C004R02701064117
CTCAAGTTTTTGTTGATACTTTCTTCTGATAGAATCATAGGAT
>V350101625L1C003R01501042930
CATTAATAAACTCCAATTGCAGAGCACCATTAAATTGGTATGA
>V350101625L4C002R06800065958
CACACTTAGTGTAGCCAACAGGAATTTTGACATAGTGTGTTAA
>V350101625L2C006R06100435655
ATCCAGAGCCAATAAGCCCTCTTTCCTCAGCAGCATAAGCGAT
>V350101625L3C003R00800785249
AGTTTGACACAATGATTCTATCCTCCTTATAAGACTGAGGCAG
>V350101625L1C004R06200114532
GCAGCCACCACCCGCTAACACTTGAAAAGCACAATAAAATAAC
>V350101625L3C003R03300912200
ACTTGTAGTTGCTGCCAGAAGGGGGGCGCTTGACTGATGGCTG
>V350101625L4C005R05201131425
TTACGGTATTAGTAACCACGCGATACGCATTCCAAAATCGATC
>V350101625L4C001R04200553169
ATGGTTTTCACGTTGACTAATGGTATTAACCATTACATATAAT
>V350101625L1C004R02601385931
AGGGGCTATCATTGATTTTGACAGAATATTAAAAACAATTGTA
>V350101625L2C004R04101195990
AAGATCGCCAATCAATTAAATCAATTTATCCATGAGAGTTGAT
>V350101625L2C003R03301076225
ATCCTGGATTCTGGAGAAGGAAAGTAGAATGCCTAAATTTTTT
>V350101625L2C001R05801178104
GGATGTTTGGGGATAAAAATACTGGTTTTAAGTAATTGTCTAT
>V350101625L1C005R04400891820
CGCGAACGGGCCGTAAGCCTGAAGCGAGTATACTCCTTGCTCC
>V350101625L1C004R06200387560
TATTGCCTTTTTATTGTTCTCCAGATTATAGGCAAAAATCAAT
>V350101625L4C005R00200983791
CTTACAGTCAGGTGTATTCGACACCCAGTATTGCGCTTGATCG
>V350101625L3C006R07101299073
CTCATTTTTCTTGGAAGAATTGTTGACCTGAATTTCAAAAGGA
>V350101625L1C003R03100826307
ATTTGTGCCATCTCATCTCTTGCGTACAGTTCTGCAATCTCAG
>V350101625L4C001R02900700601
ATGCAAAGGCGTGTTTGTTGGTATCTCGTCGTCATAATTTTCT
>V350101625L2C002R00100232034
AGATCTGTATAAATCATAGAGTCGAATGTCATGGTGTCCGGTG
>V350101625L3C005R00300812687
CTGATCCCGTTCATTGTGCAATCCAATTTCTCGGTGCTGATAA
>V350101625L2C001R00700426839
CCCAGAAATTTTGATAGTTTTAGCTATCGCTTTACTTGGAAAA
>V350101625L2C005R02601071191
TTGTAAAAGAAATTACCTTAGCTTATGGACGTTATTATTATTG
>V350101625L4C001R04900487129
CACTTTTTTGTCCGGATGACAAAGTGAAAGGAATCATTGATTC
>V350101625L4C005R01700781462
TAATATCGTATTATAAATCAGAAAAAAAATGCAGAAAAACAAG
>V350101625L1C002R01801199099
AAAAAAATGCAGAAAAACAAGCTCATTGTTACTGCTTTTTGAT
>V350101625L4C002R00400330076
GGCAGAGTAAATACGGGATCAATAATGGAAATGATATCCCAAC
>V350101625L1C004R01500685541
CGGCTATCGCTCCACGGCCAAAACAAAACGGTGCCGTAAGAAG
>V350101625L1C002R04700515214
TCCAAATCTGGAGCCATCCCTGCTAAAGCACCTGCTTGCCAAG
>V350101625L4C006R06201024305
CCAAAAGTTGCTTGTGCGCAAGCAGCTCCTAAAGCACCGTGAG
>V350101625L2C004R02500483606
TAACACCATGCATTATTTTAGGAAATACGGTTATGGGCTGATC
>V350101625L3C003R04401294894
ATTCGTTTTATCTAAAAAGTAATAAATTGCGTCAAGTTTATAG
>V350101625L4C005R00700234219
ATTCTAAGAATACTTAAGGACGGTTTTCAAGTCCAGACTCTTC
>V350101625L1C004R03700585858
AGCAGGTATTGCCCAAACTCCAAGTGTATCGATTAGACTGCAA
>V350101625L4C004R04300647435
ATGCGTAATAGGGTGAATGATGATGAGTTGTAAAAAAACTATT
>V350101625L3C005R06100221178
TTAAAAATTTACTGTTCTTGCTCGCTTGGCTTTCTTTTCCCCA
>V350101625L2C002R02500515278
TATCTACATATAGTGAGATGCACAAACACACTATTCTAGTCAA
>V350101625L2C005R00800563276
TTTAATGTGCTGAAGATGCCCTTTTGGCTTGCCTTTATTTTAT
>V350101625L2C002R06300756162
AATGTATGATTTGTTCGTGTACTTATTTCATCGCCTAAGTCAT
>V350101625L4C004R06500136176
GCCTAAGTCATGCTACTTCCTTATGGTATTTTCATAAAATACA
>V350101625L3C005R06101125885
AGATTTCATCCCATTGAATATGTTTTATTCAATGTTTTAAAAA
>V350101625L4C005R03800704787
TATACATTGGAGATTATGTCTGCATTGCTGCTGAAGCGATAAT
>V350101625L3C001R01200701694
ATTTGCAGCAATAACATAGATAAATTGGAGCAGGCAAGCAGGA
>V350101625L2C001R01000233320
CCCGGATGGGTTATACGCGCTTAATTTACAGAATCTGGCAATG
>V350101625L3C006R02501351449
ATTAAAAAAACCAATATTCTTAACACGTTAATTGTGAATTCCT
>V350101625L3C004R06500620154
AATACCGATATCGTTATTTACATCCTGCTTTTGGTTTCACTGC
>V350101625L3C005R01701229957
CTTGTTGCCATTGGGGCTGTGGGGGTTGAAAAACTGGCTCAAG
>V350101625L2C001R04400142056
AATTGTATTCACCCCTGTTCGCCATCGGAGGGTTGTTATCCTG
>V350101625L3C001R02600113935
GGTTAAGAAAAAATTAAAGCATGGATGTATGACTTTGCCGGAG
>V350101625L2C001R05600462529
AAAACTGATGCGCCCCGTTCGCTCCAAACGAGCTTCATTCACT
>V350101625L3C005R00800206179
CTCTTCGCGAGTTTGCATCTCTGCCAGAATATCTTTTTGGGTA
>V350101625L2C002R01800097525
ACGATCAATCATTTCTTCTTTTTCAACCAGTGCCTTACCTGGG
>V350101625L4C004R06600068111
ACCCCACCCTGTATCAATATCGACAAGTAAAGGCAAATCAACC
>V350101625L3C003R00700855307
CAAAGCTTGAAAAGCGTATAGATCATGTACCAAAGACAAGCTT
>V350101625L3C001R05400640794
TAAGCTATTTTTCCTCCCAGTTGTGCATGAACCCTTAACCAAG
>V350101625L4C005R01600154334
TAAGGGTGTTGTAGATTCCAAATGAGACAGGACCCAATTTAAT
>V350101625L1C006R01600049521
CAAAAAGCAAGAGAAGTGGTCGCTCAATTTATGCAACTGGAAA
>V350101625L2C004R03300974501
AGAACGAATAAATAATCCCAAACTGGGAATATACTGCATGCAA
>V350101625L3C003R05000243627
GGTCTCCAATTATGCTTGGCAGTCACTAAAAAGTTATGCTGAA
>V350101625L1C004R02601311204
CACATGCAGCACTTGATTTTCTGACTTTAGGGGGCGCTATCTA
>V350101625L2C003R07200556470
ATCCTATTCGCGGCCTACCGTGCGGACATTTTGTTGTTCTATG
>V350101625L2C003R00800713774
GGGAGTAGTGACGCGTGATGGTAATTTATTGATTATTCAGCCG
>V350101625L1C002R03300965298
TTTAATATTGATTTCAATATAAGAGGCCATGTATGTCTCTTCT
>V350101625L2C003R00500589281
CATTTTAAATCATCAATTCCAAGGCAAGAAAACTGCTTTATTA
>V350101625L3C002R07000896365
CCTCAAAAACCGGGTACTGGTAAACACATTGTATATTTTCCTG
>V350101625L4C003R05000355845
ATGGGCTTTACTCCAAAATCAAGTTAATTCAAAGCAAGTAACC
>V350101625L4C002R02201219577
GCTTTTCAGCCATATCTCTTACGCGCTCTCGATCATTTTTAGC
>V350101625L4C005R06700629836
CCCAACTTCTTTGTTAAGCAACGGAACATGAAGCAGTCCCTGG
>V350101625L4C003R06700181265
ATCCGGGAGTATGACTGCGCTTGCATCAGTGCTACGCCAGCTA
>V350101625L3C005R03801015914
GACAGACCTTGTATAATGAGCATTTTTTATATTTATTCCAGTT
>V350101625L1C001R02300701471
GCTGCAGCAGGGGCTATACCACTCATCTATCTGGGAACGTTAT
>V350101625L3C002R00800650069
CACTCATCTATCTGGGAACGTTATTCCCCACGATGTGGGTATA
>V350101625L2C006R04900402221
ACTAGCCTTATTCGTAAAGCGATTTTTAGTTTTTGGTATAAAA
>V350101625L2C002R01601326924
AAATCCCAATTTTCTATCTTTCCTCTCGCGGGTGTTAATGAAG
>V350101625L1C005R06200619966
TCATGGCCTTACAAACTCATTTTGGCCTTACGTTTCAGGAAGC
>V350101625L1C006R02400287756
ATTCCAATTTGCATCCCAGAACAAGAGATTATTTTGCATGAAT
>V350101625L4C004R04700003575
ACGGTCTACTAATAAAAGAGCCTCAAGAAACCCTGTGTCCTAG
>V350101625L4C004R05901212102
CAGGAACTTGTCCATTGCCGTTTTGACATTCAATGGTACACTT
>V350101625L3C006R06700075326
TTTTACTTTAAATTTCTCATTTTGGTTCGCTGAAAATGCGTTT
>V350101625L1C001R00200900364
TAGATAATGGATGTAATACAGCATTATCTTTATTAATGGTTAC
>V350101625L4C004R00600872966
TGCCATTTTGTCCTATTGAGTTTTATATGACAATATTACGATC
>V350101625L1C003R04900894668
CATCAGAATCGTACTGACTCAAAATTATTGCAGTTTGGAGGAC
>V350101625L2C006R02301120423
AACGAAACCCGGGGTGTTCGATACCCAACATCCTGGATTACGG
>V350101625L2C001R01500698296
CGCAAAGCGGCACGGTTAACTTTGAGAGAGTTGGCTGAAAAGG
>V350101625L2C004R04400928231
CATTAATGATCTTCCTATTATTGTCATTGGAAGCAATTGGCCG
>V350101625L3C005R02200836602
GGAAGCAATTGGCCGGGTGATAGACAGCGATTTACCCTTGCCC
>V350101625L4C005R06400171648
TTAGTATTTTAAAACAAGAGTTTGGAATTAGCATGCTAGCTAT
>V350101625L1C005R06900837288
ATTCGAAGTACCTTTAATGAGAATGGTTGGAATAAAAAAGAGC
>V350101625L4C001R04201290458
GGTTGGAATAAAAAAGAGCCTGGAGAGCAGTATCCAAAACAAA
>V350101625L2C006R07201165511
CAAAACAAAAAACCTATTTATTTGAGCAAATGATTTTTCGAGC
>V350101625L4C002R07000930417
GCAGATAATATGATAAATATGCAGCATTAAGGAGTCAGACCAA
>V350101625L2C005R05300709539
TACTTGAGCTCCCATACATACAAAGAGTAGTTTATCTGATGGG
>V350101625L1C005R05401113246
GGAATTATGTAATTTTAGACAAAAACCCAACATAGCCAATTAC
>V350101625L2C005R00601186282
ATTGGACCTGCTTTTTTATATTACCAATACATCAACTGAATTA
>V350101625L3C003R03600004994
GTCCTGACGCCCGTCTGGCGTCAGGACAAAATTTTTATCTTGA
>V350101625L2C004R02900968072
GGTAACAATTTTTAATAATTGTTTGATCAATTTAAAAAATATA
>V350101625L3C001R00900103193
TCCTTGAACATGAAACATAAGGCCGCTCACTATTTTATTTTTT
>V350101625L2C002R02000253441
CAGCACTCACATCGTCTAAGGATTTATTTGTTAAAACTTCTGC
>V350101625L2C005R02901249120
CTGATTATTTTGCAATTAATGGCAAATAAACAATGAATAATTA
>V350101625L2C005R04000781321
GCTTAGTATAAACGTATCCCGATTAAAGAGCTCTTCCTTTTTT
>V350101625L2C005R00600683109
ATGGTTTTCATGGCATTGATTAATGGTGCTGGGCCTGCCGCAT
>V350101625L2C002R05900442930
ATTAAGTATATTTGTAAAAGCTTGACTCCAGAGAATATGTTCG
>V350101625L3C001R02400897984
CGGATTCCTATCTGCGTATGTTATTACATCTCTCCCGTGGAGA
>V350101625L1C006R04701004654
AGAACTACAAGAAAGACTGGCTGAGTTGAATACTCAAAATAAG
>V350101625L3C004R03201195281
CCCAGGTCGATGATCTCATGTCTGAAATCAGGCAGGTGATCGC
>V350101625L3C002R04101406165
TAGGGCATTGAAGTTGGAATAATCGAGCTGAGGAATTAAGAAT
>V350101625L2C004R02100812299
CGTGAGTTGCCTGATTTAATAGAGAAATTATTAAATGACTATG
>V350101625L2C001R03200560476
CCAAACATTAGGGTGGGAGCCTCTGGTGGATGGTATCGCTGAT
>V350101625L1C006R04900081612
AATTAAGAGATTTAGGTTGCTTATATGGTCAGGGATTATATTT
>V350101625L3C004R06801396794
CGAATCACAGTGGTGAGATGCAAAGGCTTCGCTGATATTAAAA
>V350101625L2C002R05500754992
TAAAAATTGACCTGGGTTAACGTAAGGATAGATTTGATCAAAC
>V350101625L2C005R01700637495
AATGGTGTCTCTCACATTTTTTGCGCGTTGATAAATCATCGAG
>V350101625L2C005R02800404546
TTTTCTGCGGCGAGCATTAAGCTCACTTCTTCGCCATCAGGAC
>V350101625L1C001R06800140798
TATTACGCCTTTGTATTTGCACGGTATTAAGCAAATAGTAGCA
>V350101625L4C003R04500733410
AGAAAGTGTAGCAGGTGAACACTGATTCTAAATGGGGTATCAT
>V350101625L2C004R02400650526
CGTTGTTATCCCTGTTTTCTGTTTTTTCAATTAGTCAGCAACA
>V350101625L1C003R05100871913
AGGATGTGAGGTATTGACTGGTGCCTTGCCTGTTAATGTAGAT
>V350101625L2C002R02900174114
TTGGGTTGCTGGCACTGGATAATATACCGGCATTAAAAAATTT
>V350101625L3C006R02401261872
TGACTAAGGCATTTGGAAGTGAGCTAGGGCAAATAAAGGTGGT
>V350101625L1C004R02100859346
TATTCTGTGTGGCAAATTATTTTACTTATGGAGGGATTTAAAA
>V350101625L3C003R07200568180
GTGGCAAATTATTTTACTTATGGAGGGATTTAAAAGATTATTT
>V350101625L3C001R05901287238
CGATTATTTATGCGCCAGGCTAGTAGTTTATAAGTAATTTTTT
>V350101625L1C004R00600850404
AGTAATGAAACGTCTTCCAGTTGATAGCGAAAATAAGCTTCAG
>V350101625L3C003R06601395526
CTTTTGTACAGGATCTAATAGCAATAAACGATAATGGAGGTAA
>V350101625L4C001R02400025596
CTCATCTATGGAAAATTTTTTATCGAGGCCACTGTTTTTTAAT
>V350101625L1C003R01200949464
CAAAATTTAATTCTCTCGTTTTCATATGCAGAAAGGGAGGGAA
>V350101625L1C003R00400718229
TTATGTTTTAAAAATTGTTAGTCGATTTATTTGCCAAATGTAT
>V350101625L4C005R01900728945
CTAAAAAAGAACGTGTCGAGTTGGATGAAAGGATCGATTGGCT
>V350101625L2C006R00100088573
TGCAAGATCAACGCCAACGCCAATTGCTCCTTGATGTAAGTTG
>V350101625L3C002R01200512053
CTCCTTGATGTAAGTTGGCTTTTCCCCCGGATAGGCGGGTGGG
>V350101625L3C001R02700582552
CTTAAACACCAGTATCCCATCACCGCCTGAGCCTCTGGCCGGT
>V350101625L4C002R07000074372
ACAAAATCTGTATTCCGCTGGTTAATGCTTAAAACCCCATGAT
>V350101625L3C006R05701230725
GTTTCCAACTAAAAGCTTCGCATTACCATCTTTTTTGTTTAAC
>V350101625L4C001R01100937345
TGATTTTTGACTATCATTCAAAGGTTGTGATTTGATTACTGAA
>V350101625L4C005R04300134393
ATCCAGCTATTGATCGTTTCAGTATCGGTCAGAGGGACATCCA
>V350101625L2C001R00500241339
CTTACTTTAATTTTTACTTTACCCACGTACTCTCCTTCAAAGG
>V350101625L1C003R06401015379
CTTTACCCACGTACTCTCCTTCAAAGGAGTAATCACCGGTTTT
>V350101625L1C001R01700542116
TTTAGTTGGAACGGTAAAGCGCAAATAAGGAACACCCTTTTTT
>V350101625L4C004R04200615599
AAAGGCTGGAGAAGTGCTGTTGTTGCATTCAGTTTAATTGGAG
>V350101625L3C003R01701406754
AGGAATCCCTCTCTTATTTAAAGCGAATCAAATACCAGACCAT
>V350101625L1C006R05900709907
TTGGCAAGCGTTTTGTTTTTAGTGGGTTCTATTTTAGTGTTGG
>V350101625L1C002R04600420512
CAAGAAATGGGTGAGGATGGTCATTATCGTGATACTCCTGTTA
>V350101625L1C004R01500054512
AAACCGAAGAACAAAGGGAATCAATCCAATATGCAAAGTGCCG
>V350101625L4C002R04200500765
CCTACAATTCCCCACTCCAAAAGCGAGTCAGAATTAAATCAAT
>V350101625L2C006R04900169793
AATGAATTAATACCTAGTCAGAGCAGTACAATTCTGGGTTTAG
>V350101625L4C006R00800474643
TTAGGATCATTATACATCTTAAATTGATGGTAGACTCTGAACG
>V350101625L4C002R03300334881
GGTACGATTGGAGTAGGTGCCAGCATAATATCAAGCTTCCCTT
>V350101625L1C005R07200332316
CATCAACCCAGATCGTCATTTGGTATCCTAAAGTTTTCAAATC
>V350101625L1C001R00700486754
TTAGTTAAAAGCACACATGACTTGGACTTGGTCAATAGAAACC
>V350101625L2C006R07100878517
GCCATTTAGTCATGCTGCTCCTGCATGATTTATTAAAGAACTC
>V350101625L1C005R00501088179
ATACAGCTTATTACAGTTTAGAGTCGAGAGCAGTAAAAGCGCT
>V350101625L3C002R00100262394
GTTTTATATCCATTACTTGATCATTTTGATGATGAAACCGTAT
>V350101625L1C003R02300081404
GGCTAATCAACATGGCCGCCTTTTTTCTGAAAATAATTTTAAT
>V350101625L1C002R05301093808
ATCGTGTTTTAGGTGAGCTCATCTTTAGATGCGCAAATTTGGG
>V350101625L3C005R04100389808
GCCAGAATAAATATTATTCTGTAGTAAAAAGAGGGTGTGAACT
>V350101625L4C006R02100119799
AGAGTGTGTGAACTATTAATCAGGGATTGTGAGGATAAAGAGG
>V350101625L3C005R03200662670
CTTTTAGCTACTATTAAACGTAGTCCGGCACACTTCTCACAAG
>V350101625L3C003R06801204971
TGGATGTAGGTATTGATGCTAGATTTACTAGTGAAGATTGAAT
>V350101625L1C006R01000711417
GGGCCAGTGCTGGTTGGACAAGTCGATTACAGCCTGGTAAATG
>V350101625L1C003R01400696921
GTGAAAAATACGCCGAGCCAATTCCAAGCCGGGAATACATCAT
>V350101625L1C006R02000555972
CCATATTTTAGGGGAACATATGGCCCCTGGCATGGAAATTCAG
>V350101625L4C004R02400340170
CTTGCAGAAGTGGCTAAAATTCCACAACAAATTTCCGAGGAAC
>V350101625L1C006R07000673648
CTATGGATTTCGAGACCACGGAAACTCGAATCGAATTTGATGA
>V350101625L3C004R02000838706
TATCGAGTTCATGCGGCTCCCGAAGAAGATAAAATTACTGCAT
>V350101625L4C002R01400049688
TCCCGAAGAAGATAAAATTACTGCATTGCGGCAGTTTTTAGGT
>V350101625L1C003R02100550010
GGATTTTCAGCGTACTATGAACATGATTGGTGACCGACCGGAG
>V350101625L2C002R01000061440
TTGGTTCATGTCACTTCTTTAAAGAATGATTATTATACGTTTG
>V350101625L3C006R05500404735
AAAGTGATCTGATTACTTTATTAGAAAGAAGTAAAAAACCTGT
>V350101625L1C006R04000985535
GTTAATTTTTTTATAAAAGAATTAGCTGCAATCAAACATAAGA
>V350101625L3C001R04000742280
CTTGTGTCGCCAGTTCAAAAGCAACCGAAGCATTGCTTCGAGA
>V350101625L1C005R00400269148
GAAGTCAATGAGCGCGGTGAAATGATAAAGGGGGGCGGAGGAG
>V350101625L1C006R04501195743
GCCAAACGTTTGGCAGATAAAGTGTTAGTAGCTTCAGCAACCC
>V350101625L1C003R00100887617
GGATACACACAAGGTTTTTGTAAATCGAATTATAAATATGAAA
>V350101625L4C003R02500559132
TCACTCAGATGGTACCTTGAAAAACATAATTATTAAAAATTTA
>V350101625L1C006R00800688317
TCCATTTCTGGATAAAGGGGAACACTGGCAAGATTTATTTGAG
>V350101625L2C001R05701391713
GTTTATTATTACCTTGGCAAATAAACCGCGATTCTTTTATGAT
>V350101625L2C001R04000960563
GCCAGATAAGGGCTTTGCCAATTGAAAAGAAAATTGTTGAGGC
>V350101625L3C003R01600831409
CCAACCATAAACAAAACCTCGGGGAAGCACCGCTGCTTTTACA
>V350101625L3C002R00300870749
GTTGATGGCATTCTCGCTGCCGGAGCGATTGGATTCACCACAG
>V350101625L3C006R03301126782
ATAAGGAGGTAGTTAAGAATGAACAAAGAACAAGAAATAATAA
[truncated: 14,458 more rows]

## Sheet: L.pneumophila in plasma
>V350101623L4C001R03500883422
CCAATAAAATTAAGTATTTGTTTTGAATTTTTATTGATTCAAT
>V350101623L2C006R01100647476
TGAATTACAATGGCAGAACAATGGCATGAAAAAACGATTCAGG
>V350101623L4C001R01800140785
TTCCTTTTGGCATGGAGTTCTACTCGAAAACACTCTCTCCTAC
>V350101623L3C005R02400224429
CCTCCCCTCCTAAATGTCTCATTCCTAAATTTCCAGTCATGAG
>V350101623L3C004R00301055331
CAATGGGATCAAGACGTTAGGACATTTAGTCAAAAAAACAAGA
>V350101623L2C006R01101354314
CGATTTTACAAGAGTTCTATCAAGTAACATTTCGAAAGAAAAT
>V350101623L1C002R00900736675
ACCACCCTTGGCGAAATAAACCGCTTGGTCAAACAGGCCGGAT
>V350101623L4C002R01900377651
CACCCTTGGCGAAATAAACCGCTTGGTCAAACAGGCCGGATTT
>V350101623L1C003R05000743959
AGGAAAAAGAGGAAATTCCTCTTTGGTATCTGAAGTGGTAAAA
>V350101623L3C001R06701098568
GCCGTAATCCACCAGAAAATTTTTCACAGCTAACCAATCAATA
>V350101623L4C003R02000781307
GGTTCATCCAGAATCAGTAATTTGGGTTGATGAATCAGCGCTC
>V350101623L1C001R05000417104
GTTATGTTTGCCATTCCCCGTGTTTTCGTAGTGAGGCGGGTTC
>V350101623L2C002R04000034488
ATTGCAAAAATTCGCACGCAAATGTTGACGCAGGAAACGTAAT
>V350101623L1C005R05800299759
AACCGGGTTCATTTGGCAAAATTATTGAAAAGTGGCGGGAATG
>V350101623L3C001R03700155317
ATTACATCACCTTACTATACTATTTATTCCGGTTGGACCAATG
>V350101623L3C004R01701122011
AGATGAAATTTGGACAAGGAACAAGGAGCGTATATGCCACCAA
>V350101623L1C001R01301270846
TGTCTATTCTGGTCTGTTGCCTTACGAGCAAGAGCGTCTTGAT
>V350101623L4C006R07100842873
ATGACGCGGCTATTGCCAAAGCGATTATTAACCTGGGCCACAG
>V350101623L1C004R03900937453
CTGGTATTTGCTTGCGAACCAAAGCTTGATGGGTTGGCTGTTA
>V350101623L3C002R05301203867
TTAACTGATTTTTTGAAAGCAGAAAAATATTGGTTGAGAAAAC
>V350101623L1C006R05901030059
CATAAGCAACGCTCACTGAAGATGAAAATAGAAAAATGGCTAG
>V350101623L4C001R05900717424
CTGGAACAGCAATTAATTTCATAAGCAAATATCCAGAAAAAGC
>V350101623L1C003R05500669801
TTTGCTTCCATGGATTCTTTTTCATACCCATGAAATTCAGACT
>V350101623L3C003R04501250760
GTAAAACTAAAAATCTCTTGTTTTCGCCATCAGGGTATAATAT
>V350101623L2C004R02200291250
CTGGTTTTATTTATCATTCTCTTGGGTGCCTGTTATCAATGGC
>V350101623L3C006R02200781780
AATTTGACGGGATTTATCGGTTGCATTCTTGAGTCTCAAAGTG
>V350101623L2C002R03701380913
GCTTCTGTGCAATAGTTGGAATGATAGTGCCTATGGGATTTAT
>V350101623L2C004R00100964831
CTATGCCGCAATGGCATATCAAAATTGATGCTATGGCTAAAAC
>V350101623L3C004R00400027815
CGTTTTGCCAAATTATCACTTACAAAAATTTCTTTAGAATCAG
>V350101623L3C006R03100685212
ATATGGGAATAGCGCCCTACCAAGAGACTGAGGGCGAGGAATA
>V350101623L3C002R00900868353
AATCGGCACGAATCGCTGGAAAATATGTGGTAACTCAAGATAC
>V350101623L1C006R02500467676
CTTTTCTTGGGCCAAAACGATCGAGCATAATCCCAATAGGCAA
>V350101623L1C004R06901167674
ATCGGTATTTTTGTCGTATAAAGCTTGGCAAAAGCTACTTTGC
>V350101623L1C003R00800308235
GACTCCTGTCAATAAAATTGCCAGACGTTTTAAATTAAGCGGG
>V350101623L1C003R07000369398
ACTGTTTGGGCAGTACTACGTAGCGCCCCAAACATGGCATATT
>V350101623L2C004R03000456015
ACCTCGAATCCACAACACTTAGCAGAAAATATGCGCTCAATTG
>V350101623L1C002R00400444611
ATGCAGGCGTGATATTTTTTGGCAGCACAGACTGTAATTCATG
>V350101623L3C001R00600597113
TTCATTAAACGCTTAAAGCAAAATTTACCCTTTTTTACTGAGC
>V350101623L2C003R03001038373
TACCAGCACAGCGTAATACAGGCTATGAGCATGAATTATAAAC
>V350101623L4C005R05000068032
TCCCGTCTGATAAATATTGGGGCGCCCAAACCGAACGTTCATT
>V350101623L3C003R07000330207
CCAAGGCTTCGAGACGATGCTTACGCATCTCCTCAGCCCGAAC
>V350101623L4C002R01400563734
ATTTTATTTTACAGAGTTTAATATTGGTCATTATTACGCCTTT
>V350101623L3C003R07201164171
GTTAATTGACTTGATACGCAGTAGTCGTTTGATGAAGAGAGTG
>V350101623L2C001R02501219102
ATTGTGAGCCCCTGTCGGAATGCACAATAAGGCCTGCTTTTGG
>V350101623L3C004R03801147271
TCTTCGAGTTCCTCGGTTATTTCTTCAATCTTGTCATTAGGAC
>V350101623L2C005R05300688248
TCTTGTTGAATTCCGCGTTCGCAAAGTGACTTGGCAATATCCA
>V350101623L2C003R02300160617
ATCCATCCATTATGGGTAACATAACGTCTAAAACAACAGCATC
>V350101623L3C002R03600650199
CTACAGAAGGTGGATTGGATATTTTGACTCACCGAAATGTGGT
>V350101623L1C001R01601062831
CTCAATTAGGAAACATCATGCTTTATGATTTTCATAAAGCGAA
>V350101623L3C006R00500363030
TTTGTATTCATTGGAATTTAATGATTAAAACTGAAAACCGCTT
>V350101623L1C003R06600985450
CAATGAATCGGGTGAAGTAGGTATTTAAACCTGTAATAATGAC
>V350101623L1C006R02001045954
TTAGGGGCAAAAGAGTTTTTTCTTTGTGCAGATAATACATATG
>V350101623L1C003R05400535787
AAATATCAAAAATATAGTGTAAAATACAGAGCCATCATGCATT
>V350101623L3C003R06200611082
TATTAATACTTGTTTTATATTTACCAACTCAAAATAAGCTATT
>V350101623L1C005R02400158676
AACCGTATTCTAATAGTCGTGAATTCTCCACTCCCTGGGGTAA
>V350101623L3C003R07000257544
CTAAAAAACAGGTTTCATGATTCGGACATTCTGCACCAAGACA
>V350101623L2C001R07100365772
GTTGATTTCCCACGCTGGCCTCATTTAAGACGCTGGTTAAAGC
>V350101623L3C006R02501309297
AATAAGATATCTAGCAGATTATGGCGCTGATTTATTTCACTAC
>V350101623L4C006R05300934795
AATGTGGCGTATCAAAATCAATGGTCTCAAAATAATTTAAGGC
>V350101623L4C004R00200788962
TTGACACCCCTAATAAAATACAGCCGATACAAGCAACTATATG
>V350101623L4C005R01201323297
TGACGGTCTCTTTGATTTTCATTTGTACGGATTTAATGCTGTC
>V350101623L3C001R01100359591
ATAACTTGATGTATGTGGAGCGCGGGCACGAATTACAGGATTT
>V350101623L1C006R05401074788
GGATAATATTCGGAAATATTTAAAAGAGCTTTTATCTCATTTC
>V350101623L2C005R06101024736
GGAGCAAGAGAATTAATTCTCACCTCAAGAAATATCGATAAAC
>V350101623L3C004R06501405909
TATTGAATCGGGTTTGGCAGCAGCAAAATCCATATTTCAATCC
>V350101623L2C002R03500440929
CCCTCTTCCTGGAAACTTTTTATACCATTAATTCTTCCGCCCC
>V350101623L3C002R01500482496
AAATAACCCGAGATCAGGTAATTCCACTTGGCAATGTTCTACA
>V350101623L1C005R01300321478
TATAACTTTGTCTTAATTTAATATGCTTAAAAAAGCATTGATG
>V350101623L1C004R04000882626
TTTTGCAAGGTTTCTAGGTTGATCCACATCAGTCCCTTTAGCT
>V350101623L3C005R04800734297
CTTTTGGCACTTATTCAGGTCGCCTGGTTAATCATAATAGCCT
>V350101623L2C003R03601159287
CATGGGCGCTTTACACCGATTTATGACCATAGAAGAAAATATT
>V350101623L2C004R00700975499
ACGCTTATGGCACAAGGTGTGAGTAAAATAGTTTGGATTGATT
>V350101623L1C005R01600013181
TGACTGGAACTCCACAATAGGTCAGATAAGGGATAATGATGAC
>V350101623L2C001R02301267351
GAACCAAACCAGGACATAACTTCTTAAAAAGGGGTAAGAGTAT
>V350101623L4C002R05301267523
CATCGCAAACTAAAGATAAACTGGTTTCATCTGAAGTAAAACC
>V350101623L4C005R03100402300
AGCTCCTTTTAATCCATAAATTCTTGATAGTTCAGGGAACCAT
>V350101623L3C005R01200046929
GGCAAGAGCCTCGTTATCAGGAAAAATCATCGGTTCAATTACC
>V350101623L2C003R05500913008
GTGAAAGAGAAGCTTGCCACATGGTATAAAATAGTAACTAAAC
>V350101623L4C002R00200637931
CCTTTTTCATTTATTTTCCTATTTGATCCCTTTCACTGACAAT
>V350101623L4C006R02400696321
TAAAAAAATGCTTGTTATTGTTCCATTGATGCTGAGTTTGGCG
>V350101623L1C001R02900283935
GGTTATCGCGCCAGACTTGAGTCTGAAGTAAACGCTTCAGGTT
>V350101623L3C003R03201078258
TTAGTGAAATTAACCATATGTTCCAGATTCAGAATGTCCAAAG
>V350101623L4C004R07001302691
TGGTAATTCATTATTTTAAAGGACTTATAAGCTTATAGTGCAT
>V350101623L3C001R03900333483
ATTTAAGCCAGAATGACTCATATTTTTCTATGATTTGCCCATT
>V350101623L2C001R02000978735
TACTGGAATGCAAGTTAACTTGCTCAAACCAAAAATAAATAAT
>V350101623L3C002R02500251868
TCAAGATAATTAACATAACTTAATAAGCTAAGGAGTAAGCACC
>V350101623L1C003R03600891280
TTGATGTTGTTTGGGTGTCTCTTCGCTATGGCAAAGTCTATAA
>V350101623L1C001R00701212712
TTACTTGCCCTGGGACTTATTTGGAAAGTTGTTGCCAATCGCT
>V350101623L2C003R07100283908
ACATAACTCCTCCTTTATACGTATGATTCACTTGAATTTTAAA
>V350101623L1C002R01301005959
TATCGAGTGATTGATCAAGTGCTACTGGCAAAGAATTAATAAC
>V350101623L4C005R05400580343
AGGAGCTGTCCTGGTTTTAGCCTCTGTTTTTTCCCTTATACCT
>V350101623L1C004R03100306216
ATCCTTGAATTGCATAAAAGGGATTCGTGAAAATGATGGAGCC
>V350101623L4C006R03500628184
ACCCAGGTCGATGATCTCATGTCTGAAATCAGGCAGGTGATCG
>V350101623L3C003R05801079816
AAATGAAAAAATACGGCTCGCCATCGAACAATTGGGCTCACAG
>V350101623L2C002R07100238517
CACTACAAATCACGCGAATTTTATCGCGAACACCAGTGCCAAC
>V350101623L3C005R06800787069
GTCCTCTTGCATTATTGCCTATGATGAATGACAAAATGTCATT
>V350101623L1C002R02500686388
ATTTAATCCCGATGGCCCTTTGGCGTTTTTGCCATTATCTAAT
>V350101623L2C006R02600540585
TTAGCAGGGAATTGACTAAGGCATTTGGAAGTGAGCTAGGGCA
>V350101623L4C005R03700221310
GGTCTGGCATTCAATTCCAGCATTAATGGGCCATGGTCTTTAT
>V350101623L3C006R00500659733
GGTTAATGTAAATCCAGTTTTTTCCGTTAAAAACGGTGAGCAA
>V350101623L1C002R03000797276
ATTTGGAAAACTCCTCTTTTGGATTGCAGTTGTTGTTACGCAA
>V350101623L4C001R00400260664
GTTGTTGGATTATGCCTTGTCTCCATTTCTGGATAAAGGGGAA
>V350101623L3C005R03700861041
TGAATTGAGAAAGAGGTTGAACCGCAACGGTTTGAGTTAATTC
>V350101623L1C005R01500055517
TGTTGCAAGGCTATCAAAAGGATGTGGAACAGGACTATAAAAG
>V350101623L3C006R07000703105
AGCCTGTTTCATCTTCTGATTATCGTACCCTAAAGATAATGGG
>V350101623L3C003R06300158432
GGGTATTACCGGCAGAAACTTGTTCATAACTTGGATCTTTAAG
>V350101623L2C004R02401346380
TGGTTAAAGTAGCACGGTGTTGCGGATCAAAAAGATATAAAGC
>V350101623L1C001R01401061642
GGTATCGCAATTTTTTGTCCATGGTTATTTTTCAGGCTGGAAT
>V350101623L1C006R04600186024
GGTTTCTTTTTACAAAAAATCAATCTCTTGAAAGATAAAATGG
>V350101623L4C002R07201288278
TAACTGATAAATGATTTCCGGATCATGAGTATCCAGCCGAGTG
>V350101623L1C003R04600978731
GGCAAAGATTGCGCTATTCCTATCATAGATTCCCTGGCGCACT
>V350101623L1C002R03400321350
AGCCAAGATCAGTGATTCCCTGTTGATCATCAAAGGGGAGGGT
>V350101623L1C004R01900697991
TTGCTTGATGGTTGGTTTGAGTGGAATTAGCTTATAGAATATT
>V350101623L3C006R06901166858
TAGACACCGCAGCTAATCGACGTTTGGATTTTCTCAAGAAATA
>V350101623L1C004R03900688459
AAATTAATCCTTGCAATTTAAAGCAAATGTTCCAAACCATAAA
>V350101623L1C001R04400109981
GGGTTCCACGTGTTAATAACACATAGCCTTTCTTTTCAAGGTG
>V350101623L1C005R03100641095
CCTGAGAGTGGTTTTCCCTGAACTCCAGCGTCTTATCTCTACG
>V350101623L1C001R04400127853
CTTTGAAAAAGGAGTTTATTACTACCGTTTGGACAAGAATTGC
>V350101623L1C005R04200806651
CTCCTCCCGCTTTTTATCATCAACATTCATTTTGGCCTCCTGT
>V350101623L2C003R05300283180
CAAACAAAGTAAACAGAATGAATAAGGGCGCGGTGCATAAGGT
>V350101623L2C005R02500054685
TAACCAGCGTCTTAAATGAGGCCAGCGTGGGAAATCAACAGGT
>V350101623L2C002R02800006839
TTTTCAAAAATCAATTCAGAAAGCATTCCATATGCGGTCAGTT
>V350101623L2C003R05201226903
AGTAAATGAGATTGGCCTCGCTATTAAAAATTGTTCCAAAATG
>V350101623L2C001R07200877135
TGATCTATCGGATGTCTGAAGACATAGACTTTAAGATTCAAAT
>V350101623L4C003R02400447270
CCCATCCCTCCTTGGATATTCAGACATAATTAGTCTATGTTCC
>V350101623L2C003R06800551662
ATACTGAAGCCTTGATTTGGGTTTTATCAGATAATAATCAAGC
>V350101623L4C003R02800747272
ATCTAAAAATTTACGCTCTACCTCATTTATTCTCGTTGAAATA
>V350101623L1C003R01401089465
AGATCATCTGACAATCATCGGACATTCCACACTTGCACCAACA
>V350101623L3C001R00100612464
GTTTTTTTTAAGGATTGGTTCGTTGTTGTCAAGCAAAAAAGGG
>V350101623L3C001R03000408548
TGATACATTTTATTATAAAATATATTTTTATGGGGAATCAATA
>V350101623L4C001R01401024758
GTAGGAGAGCAATAGTTCAACGAATGGTGATATAAAAATAAGA
>V350101623L4C006R06800256486
CCGCTGAGCGTGGATTTTGGGGAGGCAAATAATGTCGATATGG
>V350101623L4C004R07100931638
AATAAATCATTTTAATTATCTGTTGAAGATCTGTACTCTCTTT
>V350101623L2C001R03101074262
AGAAGAAGTAATGCCTGGAGTGCGCTCATTTCTGAACACTTTC
>V350101623L3C004R04001037603
CATACCTCAAGACAATAAAGAAGCGAGAATGGAGTTTAATACT
>V350101623L4C001R01500840241
TGAAATGAGGCGGTAGTCGTAAATGGAATACAAACAAGCGCGT
>V350101623L1C003R02001382163
CCGCTGAAAACAGAAATGATTGAAGCAAGCAAAGGCTCGAAGC
>V350101623L2C005R03000218737
AAGAGATGATAGAAATTAATCTGTTACGACGGAATATTGCTCA
>V350101623L3C002R03700290922
GAGGTGACCAATGGTTGTAGAGTTACTATCACGGATTCAATTT
>V350101623L1C006R06501352142
CCAGGTTAACCCCAGAGAAAGGTAAAATACCATTCCATTGCTG
>V350101623L4C005R04801033719
AAAGTGGATAATACTCAAAAAGTTAATGTTCATCACTATGACT
>V350101623L1C001R03700187398
GGTAAATGCTTGGCTAATAAGTTAAAAAACTGAGAAAAAATAA
>V350101623L3C003R02500355994
AGGCAAAAAGCAGATAGACTAATAGGGCGGACCACCAGATTGG
>V350101623L3C005R02700352493
AGGACTGCATTAATTTTCATAATCTTAATAGGCATCTGGACAG
>V350101623L3C006R05701146298
CATTAATTTTCATAATCTTAATAGGCATCTGGACAGCAGGTTT
>V350101623L3C001R05100908828
ATTGAATGATGTCCATGTGTCTTTATTAAAAAGGAGCGAAAGC
>V350101623L1C003R01300606580
TGAAATCGTCACTATCAAAAAATCACTGGCGAGTTTATTGTTA
>V350101623L1C001R02800647322
CGTTACAAGCACATACTGCCTTTCTCAAAAATGTTATATTGTA
>V350101623L1C004R07000500290
ACTCCAGATAAGATTCAGGGGGTTGCTTGACTCTGACCAGATC
>V350101623L4C001R02901270847
CAATAGCCGCATAATCCCATATTCAATTCAGCGTTATTAGGAA
>V350101623L3C006R00700024663
TATTTAATTTGGTGGCTTGTGAAAAAGTTGCCTTAATGACCAC
>V350101623L3C004R06500493055
CATGAAAGCGAAAGGTTTTTTCAATGAGCAAGTTTCTCTGAAG
>V350101623L4C005R01200997268
TCCGCACATTGCGATTATCCCTGACGTGTATTTTTCTTTTTCT
>V350101623L1C005R02900110740
CGGCCTTGCGCGATCACGCGGTTTCTAAACTGACTGTCAATAC
>V350101623L2C001R02800774151
AAAAGAAACTTCCCATGACTGATCTGCAAAACCAGCAAATAAC
>V350101623L2C005R05700843440
ACGGATACTATACAGCCTTCACCAGTTTTATTGGACGATTCAG
>V350101623L2C005R02201232231
GTATAGGTTTTAAAAGAGCTGGTCTTACCTGTTTTGCTATCAA
>V350101623L2C005R06200675984
TGCCATAAACTCAATTAGCTTTTCCCTGGTTAATCTTTTTTTA
>V350101623L4C003R03500215926
CACACAGCACTATCAATCCAAGGGCCCAAAAGTAGCCATATTT
>V350101623L3C001R01501099633
AAGATAACCACAGTAACCAATCCCATATTGATAAAATTCATTA
>V350101623L1C004R03600212497
ACAATAAGCCCTGAACTTTCGGCAGTAGGAATAAAATCCAAGG
>V350101623L1C005R00401356218
GTTTTTTTTCTGTCAGCTTGATTTTAATTAATGAGGCATGAAT
>V350101623L1C001R02400430369
ATGAGTGTTATCCTAATGGAAATGTTTATTCGGCCACCAAGCA
>V350101623L1C006R05100869775
CCTGTTAATAATTATTCTTTAGCTCGAGACACGTATTCGCCTT
>V350101623L1C001R05200308594
AAATTCATTCGGAACATTAGCTAAATTAAAGTCAACTCCCTCT
>V350101623L4C002R05901073432
CTGAAAATGTAGCGGCCGCTAACAAGGCCAAAGCGCCGTATTG
>V350101623L3C004R03500472938
GTCTTTTCATCGGGGATTATTTGTATAAAACCGCAGGAAGATC
>V350101623L1C001R00701132352
CCCGTATCTAAAGAGTAATTTCATTCGCGCACAAATAATAAGG
>V350101623L4C003R03700149660
TTTGCACTATCAGCCAGCACGTAATGCCATTATCAATGGTGGG
>V350101623L1C004R01900176875
GCATGCTGCATTTTCTTCTGTATTTCCTATCGAGAGCTTTTCT
>V350101623L1C004R06400390379
TGTATTTCCTATCGAGAGCTTTTCTGGCAATGCAAGACTCGAG
>V350101623L1C003R04100012449
GTGAATTTTTTGAAACAACTCGCTGTCATCTAAAAAATGGTGA
>V350101623L4C002R03600769320
TATTAAAAATTGTTAAAGTGTATTTGGCAGTTAAAAGAAGAAT
>V350101623L3C002R02700397432
ATTTAGATCAGGTTTGGTAACAAATGGCGAACGATATAATAAA
>V350101623L2C006R06200478032
CGTGGGATTACGATTTCTACGGCACACGTTGAATATGAATCAG
>V350101623L1C003R04301031668
AGCTCGAGCAGGAACAATCCGCAGCCCCTTATGGCGAAGTGGT
>V350101623L4C002R06700438316
AGCACCTAAATTTTTTAGTGAGTAATGCAGCGAGTGGAGTATT
>V350101623L3C003R02900262325
ATATTGATGCGCTGGATGAACGAGTAGTTCAATACCATAGTAT
>V350101623L2C003R00100659293
CTATTGAAGCAGATGGGCAACATTTGGCTTCATTGATGGGGCG
>V350101623L1C001R02700565922
TTTTAAGCTCATTTTTTGGATTGTGTTGCAGGGAAAAGATATT
>V350101623L1C005R05300872765
GTTTGTATGCGAGCTATTCAGATCAGGCCGGGGTGAATAGAAG
>V350101623L4C005R02801068672
CTTGTTCTTTTGTTTTTTTGAAAAAACTTGTTCTACAAATTAT
>V350101623L4C005R01501056841
AATACCTCGATCCTGTGCAAAAACTAGGCTACAACACTTTGTT
>V350101623L1C001R06001119515
GTTTGTATTATCAGGTCAATCATAGGCAAGTCCTTGCGGTAAA
>V350101623L4C006R00400762287
GGCTGTTTTCATTTAATAATCCTGTGGGAGCTTGCTCTTCTTG
>V350101623L1C001R07200983126
AGTCGAACCAGAGAATACATGGCTGACGCTGGTTGTGTGGAAT
>V350101623L1C006R05201017070
TGTCAATACGGTGGTGGGTTTTGGACTGGATAAATACACGAAG
>V350101623L3C004R04701237772
GGAGGGCATGCCGATTGGGGAGCAAAAACTGAGCAAGAGTGGT
>V350101623L1C006R06501109476
GTTAATTTTAGGCTTGGCAATTGGAATGGCTTCAGTTTTAACT
>V350101623L4C005R01700296199
TGATGTTAGGAACCATATTATTTTGTTTACAACAATTAAGCGG
>V350101623L2C005R03300177962
AAATTAGGACGACGCAAATTACTCTTACTGGGTTTTGCAGGAA
>V350101623L4C006R04201280698
AAGATTAGCGTAAGAAAATCTCTGGATGTTCTTACGCTTAAGT
>V350101623L4C002R04500747868
AGGCGATCAAAATGATAAAAGCGGTAATTAACGTGGACAGGTT
>V350101623L1C001R01000617553
TGAAACGATGCAACAAGGAGAAATGAGAGGGGTCTTTCACTGG
>V350101623L2C002R00600316504
CATTTGTCAAGCCAGTTTACTTTTATAAATTCTGGAACGTTAT
>V350101623L2C001R02700184099
ATACTTCGATTGCAAAATCCATTATGTCGCAATTAACCGATAT
>V350101623L3C003R03900172364
GAAAAGGAAATGGGACGGCGTTCTTTGGTGCCAATGATAGATG
>V350101623L1C006R00200016236
ATTAGTTTGACGTTCAGTATGTCATGCAGTGCCTATGCGGCTG
>V350101623L3C002R06700056181
TTAATCAGACAATACGCAGGATGTAGCGCACAAGCCCTGAAAG
>V350101623L1C004R01901313136
CTATTGTCAGGCTACGTGTCGTTGCAACAACCTGGGCCCCTGA
>V350101623L2C006R04400346060
CAGATGATGTAGTCCAAGCATTTGTTAAACTGGCCGTAAATAA
>V350101623L1C001R06301004831
TTGTTTGTTGCAATTGCTGCAAATCCTGCAATAGTGCTTTTTG
>V350101623L4C006R01800390786
ACATTAATTGCTCTGATGTGATCAAAATGACGCTCAAGTTTAT
>V350101623L4C005R05300651382
GATGAAAATAATTTCACACCCAATGAGAGTGAAAAAACGGATG
>V350101623L3C001R03600893905
TAGGCATCACCAAAGCTTATACCACTCGAGTTGGCGGTGGCCC
>V350101623L3C001R02601194620
TTGCTTTTGGTTTGAATAGTTCCGCTTATTTCGCTGAAATTTT
>V350101623L1C004R05400521501
CTATTATTACAGTTTGGTCTTACTCCTTGAGTCACTAGGTAAA
>V350101623L3C002R05100405807
CTTTTTCGTTGTGCGCAATAAATTTTTGACAGCTTTTGCTTCC
>V350101623L4C001R01700283239
CGGGAATAAAGATTTTTCAAGATTAACTAACAGAATTAAAAGG
>V350101623L4C001R03301298089
TCCCGTTCGTTTAGCTTTTAATGCCTGTTGCAATGCGACATGG
>V350101623L4C003R06001141618
ATGTGGAGGAGGCTCCTTCAGCAGAAGCCAGCGCGTCTATGGG
>V350101623L1C004R05100916472
AGAACATTATGAAACGTCTGGGTGCGGTGCTGGTCGCATTGTT
>V350101623L4C003R05800390490
AACGTGATGGACAACAATATCAGCAAGAATTGAGTACAGCTCA
>V350101623L4C003R00801311058
TATTGGAACATTAGTTGCTAAATATGTATTATTAGGACATCAG
>V350101623L3C001R05600134519
TTTTTCCAAGCACTTCATGCCATATTTTTGCACATCCGGGGAT
>V350101623L3C001R05600849098
AAGCTAAAACTCACGTATTTAGTGAATGGTATGCTCTCGATCT
>V350101623L1C006R05100770620
CCGAGATTATGGCTTATGCCAGTTTGTTGCATGAAGGCTATGG
>V350101623L2C004R04401246445
CATGGGAATTCTAACCGAAAGAACGGTTAAAAAAACTGTCGAG
>V350101623L3C001R07201217708
CTTGTATCAGTTGACGTAATACGATTAAATCAAGCTTGTCATG
>V350101623L3C001R04101042057
AGCTTTAATCGAGCTAAAAGAGTACTGGCTTTTGCTTTGAAGG
>V350101623L4C006R03401119731
GACCGCTACCTTAAGTCAACTAAATCGACTCTTATTTGGATAT
>V350101623L3C001R07200576206
CTTGCCAAACCTACGCCTAAAACAGCACCAACCAGTGTTTGAG
>V350101623L3C004R00301309379
ATCCCATCTCGCATGGTTTCAGTGACTCCTTCACCCCCTAAAA
>V350101623L2C005R00500213597
AAGAAGGTCTAGCGGATGCGGATGTGATAATTTGTCTACGAGT
>V350101623L4C002R02500437351
TCATTAAAGCAATGAGTAATATTTGAATTGATTTCTTCTGATG
>V350101623L3C006R06100663252
ATTGGTTTGGCTGCTGCAATTGATTATATTTGGTCATTGGATT
>V350101623L1C003R07000520807
CAATATTGAATGGCCGAGTCACTCTCGGCTCCCGGCTGCATCC
>V350101623L1C003R03900029603
AGTAGAAAAGTTAGTTGAATTCATATTGGTACACCAACGAAGC
>V350101623L3C004R02201271292
CCTTAGATTGTTTAGGTGAAAAGATAGTTATGTGGGGCGGTGG
>V350101623L4C002R04000893003
GGCATATCATATTAAGCATCATATCATAGCATTCCTTGCTGCT
>V350101623L3C005R03201192968
ATATCAAATCGCGCATATTGGAAAGCTCCACCATTTAAGAAAT
>V350101623L2C003R01500245716
ACTATGTTTTTCTTTTACGAATTTATTCAGGGAAATATGTTTG
>V350101623L3C005R06200989481
CAGTGTTAGTATTTGGTCCTCAAGTAAAGAGCAAGTTTATTGG
>V350101623L3C001R07000037120
GTTTACTGGCATCCACCAGATCATTAAAACTTAATCCTTTCCC
>V350101623L1C006R04900227373
TGATGAAACGAAAGGGGCGAAAGTTGGTGATGCGAATGCGAAC
>V350101623L1C002R04600558190
AATGGAAACTTTGAGGCTCCAGCGCAAACTATTATATTAGAAG
>V350101623L2C002R07200138416
GGGGCGAGGGGATCCTTAATGAAACTAAAGCTTTCTTAAAGTT
>V350101623L3C006R06700296821
GTTTACTTTAACCTGGTCAATTCTACTGGTGGGTATTGGTCGA
>V350101623L1C002R07200097230
ATTAAGATAGAGAAAAACTGCTGATTTTTGATTTGAATCCATT
>V350101623L1C005R03200904509
ATAAGCCACTTGTTGTTGCGCGGGTTGAGCAGGGCTTGTAAAC
>V350101623L4C003R00600964321
CCGGACTTTTCAAATTTGCGGTGTTTCCCTGTTAAATCGTCGC
>V350101623L2C002R01400595973
ACGGGTTATCCGGAAAAAGGCAGGAAGCACAGATTAACAGCAT
>V350101623L1C003R02500678983
CCTGGGGCCTTGATTCTCCTGTTAACCAGATTGGAATAGAGCC
>V350101623L1C005R01500631447
GAACAAAAAAAATAAATCCGGGACGAGTGAGGTTTAGGTCTCA
>V350101623L2C005R03300925807
GATTAAATAGCAAAGTTAATTTTTCTACTCGTTCATTTAAGTG
>V350101623L1C003R00300089957
CTGATAGGCAATGGAATGGCCTGCCAGATGAATCTCTTGTACC
>V350101623L3C004R06501324317
ATCAGGCTCTGAATACGAGGAAGTCTGATATTCCAAATAAGAA
>V350101623L3C001R04100212318
GAATTGACTTATTGCCCTAAAACAGATGAGGTTTTATTACAAG
>V350101623L4C003R05800672525
CACATTACTGAAATGGAATCAGTCTTTCGGCATTTCAATCAAT
>V350101623L2C004R04900740929
CTTTAAGATGATGATGTGTTGCCAGTTTGTTACCAGTGTGCCC
>V350101623L1C001R04001271144
GTTCGCCTGTTAAAATCCCGGTGACAAACGAATATCAATTAAC
>V350101623L2C001R06901011874
AATAGATCTCGCACGACAATTTAAATCGGATTATTTGGTAGGA
>V350101623L1C003R00400359752
CAGCAATAAAGGTATCTTCTGTTTCTCCGGAACGGTGGGATAT
>V350101623L4C006R00100632009
AGTGATGATTGCTAAAAACAGCATAATAACCATGGAATTATAT
>V350101623L3C005R04301048639
AAGCATGGGTTTGCTTTGAGCTAAATCATGACTGATTTCTTTA
>V350101623L3C006R01301180411
CAAGTTTTGCTGCAATGGTTGGGCCAACACCAGTTAAATATTC
>V350101623L3C005R04500055263
GCTTTTTTTCCACAGGAAGAGCACAGGAAACTGGTTAAAAACA
>V350101623L4C002R06000322907
TGTAGTGATGATGTCCTGGATTGAGAGCCTTTCCATATGGTAT
>V350101623L4C005R06600385308
AGGATAAAAAGTAATTGATGTTACTCTCCCTCTCTGATTAAAG
>V350101623L2C001R03100819007
TAAGCAAACAACCTCAACAGCTTCATGTCGTTGCCTACGATTT
>V350101623L1C006R06400037544
CTTTTGCTGATGGAAGTATTCAGAACCAATTTACTGGTTGCTC
>V350101623L3C001R02601196114
TTATTATGCGCAAGAAATCACCGAGCGGATGTTGCCACTTGGG
>V350101623L2C006R04700131853
ATTGACTACCTCACGCATTTGTGCGGGTTTTACTGCCAATATA
>V350101623L2C002R05100679083
TGATTTAAGCAGTAAATTATCTGTCTCTCATCATCTGGCTAAT
>V350101623L3C005R00601146936
CTCCATCAGTAAAGAAGAATTAGTCAAACAATTTGGCGAAGAA
>V350101623L2C002R05401406164
AGAGTAATTGCTGTTGGGACTACCGCCTTACGTAGCCTTGAAA
>V350101623L4C006R00200374542
CCAGTTTGATAATGTCAGTTATCCCCTTTTCTTTTGCCAATTC
>V350101623L1C003R02400919107
ACCTGATTTTCAACCAAAGTGTTCACAATGGCCATAAATCTTT
>V350101623L3C005R04500458401
CGTTTGGTCTTGTCAGAATATATAAAGAAGGGTTTTAGTGACT
>V350101623L4C006R04600634897
AGCATGTCCCAAGCGTGCAATAATCAGAGAAAACATTAAAATA
>V350101623L1C001R03800852692
TTATACGAAACCAAATTGTCGCTTAGGCCGGAAAAAGTCCCTT
>V350101623L1C002R01200980257
ATTGGTTTTATTCTCACAGAGAAATAACAAAAAACAAAGCAGA
>V350101623L2C006R03600962955
CATAATTATTATAACCGCATGTGGCAACTATAGGTTTGTTATT
>V350101623L4C005R01800031807
CAATAAAAGATATGTTCTCTGGCAGAGAGAGGGGCATTAAGAT
>V350101623L3C005R05000311984
ATTTGCATCAGAATTTATCGAAAGACTGCTTTATCGGAGCATA
>V350101623L4C003R01500975789
CAAGGCTTTTGTTTCTATTACAATTCTTACGGAATAAAGATCA
>V350101623L3C006R04100694754
CTTCTAATGATAGATTGGGTACAGAAAATCCACACAGATCCTC
>V350101623L1C006R01700903715
TCACTCAATTGGTTGAGATTATATGCACTTGCCAATTTATTTT
>V350101623L4C005R04401385510
TATAGATAATATTTTTCTCGATGAAAATGAGTGTTTTCTTATC
>V350101623L4C004R05201053983
AGTTTACCCACCAACTCTTTTTTATGAGAATACTCGACAAGCG
>V350101623L3C003R04800190532
ATGCTGAATATCATTCTGGATGCTTTACAGTTTATGGTCCTAC
>V350101623L1C001R07001395693
TGATAATTTAAAACGTTTCATTAACAAATAACTGGTTATAATT
>V350101623L3C006R04300068091
AGTCAATTTGTCTTCTAAAAACAAGCTCATTCTTCAAACTATC
>V350101623L1C001R03200304214
GTGTTTTTATTAATAAGGGGGAAATCCGCAAAAGAAATTGGGG
>V350101623L1C004R05601064665
AAAGTAACCATGCTAATCATTATTATAATGGAACCAGCGATTA
>V350101623L3C005R04700628502
CAATGTATCAATCCTGCCAAAACCAAGCAACAAATACTCGACT
>V350101623L1C003R00500841270
GGGTTCTGATTCTTTGTAAAAAAACTACCCCCCATTTTTTTGC
>V350101623L2C006R04700911699
TGCTGTCAAAAGGAATAAACAACGCGGGATGGCCATTATAGCT
>V350101623L1C006R01500751420
GATTTAGTTCTGCTAGCTCAGGAAATTAAACAGCGCGGGTTGG
>V350101623L3C004R00300957460
GCAACCCAATTTGCTTCTTCTATATAGTATTTTTTAAAAGGAG
>V350101623L1C005R04101005513
ATCGAAGATGTTCTTCCCCATGGGAAAATTCATCTGGATCGTT
>V350101623L2C001R02601057829
AACATCAAAGAAGGAAGTACATAAAGTATCACTTTTTTCATTT
>V350101623L2C006R06700531804
CCCGCACTTTTGCTTTTTGAGTCCAAATGGCAGCATTTTCTTT
>V350101623L1C006R01901166910
GTATTTAGAAATGACTTTCTTTTTTTTCCATTCGGGCCAATTT
>V350101623L2C005R01800043346
CTGTAGAGGGGGCAACTATTTTGCTGTCTTGAAAGATGTGAGT
>V350101623L2C005R00300103715
CATTGGCTGATCGATTTATCCAAATTTGTGGCGGATTGACTGA
>V350101623L1C002R06101346247
CAGCCCATGATGATCCTGGTCCAGAAGACATCTATCAAGTTGG
>V350101623L4C004R01901139815
CGAAGAGCTTTATCACTGAAAAGCAGTATTCCTTCGAGTACAA
>V350101623L4C006R06800286185
CTGTTCCAGGGCCAGCAATTGTACCTATGACCAGAGTATTGGG
>V350101623L2C002R05800714418
TTGTAATTAATTTAAAAAAATGCACTTCAGAAATGCCATTGAA
>V350101623L4C002R05000170170
TAATAATTCAGAATTTGGTGAGGTGGTGTATCAAAGTTCAATT
>V350101623L3C003R05900446219
CTCAAAGGCAAATTATATTCATTCATTTATTACATCCTTAGAC
>V350101623L1C005R00300148899
AGGAATTAAAAAACAAGGGAATAGATCCAGATCTCATTCAAAG
>V350101623L4C004R01601013656
CATTGCTTATGGGGGGATGGGTTTTTAGCGGGCAGTCCATACA
>V350101623L3C003R00700249260
ATAGAATAGAAGAAGGTGGTGTCTATGCGTTTGTTGGCCCAAC
>V350101623L1C003R03400542762
ATTAAACGCTCATCTTCAGTAAGGCCATAGGGATCTTTCCATA
>V350101623L4C006R02500886629
CCTTATCTCCAGTCAGAATTCTAATATAATTTTTTCTCATCCG
>V350101623L2C006R06900785296
CCTGATGAAGAAGAGTTGATTAATGAACTGGAAGCAGTCAGGA
>V350101623L1C003R05701163455
TAAATGATTTATTGAATAAAATAAAAGGTGAATTACCTTCTTT
>V350101623L3C005R00300824832
GTTTATTGAGTGCCTATATTATTATACATGTTTTAGCAACACC
>V350101623L3C005R02900988500
CTGGATGGTGCGTCGAATTTCATCATCTCGTCCAATAACTGGG
>V350101623L2C002R03400319499
GGGAGAACACCAGGCAAACCAGCATCGATAAAACTTGTTTGCG
>V350101623L1C001R06701190836
AGCAGGATTTGCAGTCTATCCTGAAGACATAAAAAGCAATGAT
>V350101623L2C001R01400889126
TCTCGGCGGTGTTCATGTTGAGTTTTCTCAACAAGAGTTGGAT
>V350101623L3C001R05800477353
GTCTGAATATCTCAAGATGTATTGATAGCTTAGCTATGAGTAA
>V350101623L4C003R02800954988
ATGTAATGCAAGATAAGTTCCTTTTTAAGGTAAGAATGCATAG
>V350101623L3C001R07200610209
TACCCTATTAATTTTATTTCCGGCAAATACGATAAGAAAACGG
>V350101623L2C001R02700767167
ACCTTGTGCCCGGTAGCAACTGTTATTGGTTTGGCGTTTAGAA
>V350101623L2C004R00500213453
CATTTTAGGTTTTCATTTCAAACACTTTGAAATATTTTTGAGG
>V350101623L1C002R04900326695
ATGTTCCTAATACCGATTGTTCTGATGAGGCATTAATTGCAGC
>V350101623L2C002R00401109831
ATTATCAATTAGAATACCTTGGTGCATTGCTTTAAGTTCGTAG
>V350101623L2C006R00101005028
GGTATTTCCACAATTTGCGTTACCTTGCAAGCAATTGATAACC
>V350101623L4C003R05800635000
ATTGAAAACAGAAACGTTAATCCAAATAAAAGCAAAGCGGGGG
>V350101623L2C002R05801049231
TTATAGTGAGTGTTAAGAGGTTTTACATGCATGCAATATTTTT
>V350101623L2C003R04400736162
AAAAGAATTTAATTGACAGGGTAGGCTTTAAAGATTTAGGAGC
>V350101623L4C002R02900944336
CCTGATGTTACGAAAGGCATTGTTTATAACAGGCCATATTCCT
>V350101623L4C002R04300977412
TGAGAATGTGGCGAGTAGGGAACCTATTTTTGAAATGTATGAC
>V350101623L3C001R06600044653
CTCTTTTATTACTTCTGGCAGACTATTTAGCCAAGGGGTCTTA
>V350101623L3C002R03500080301
CGGATAAAGCCAGTTTTTCCAATACCAGGGTTTTAAATTCTTG
>V350101623L1C002R03101217996
GATATCCCATAAAATCTGTCACCATAGAAAATTATTAAACTAC
>V350101623L3C004R05601402446
CCCAGGAGAATCTTTTCAGGATGCAGTGGAACGTGTCATAAAC
>V350101623L4C003R06601273558
GTTTCAGGTTGGAACCCCAGAAAAACTCTCCTAATAATTTCTT
>V350101623L4C001R02600073195
CTCTGTGTCTGCATCCGTAGGATTGCGGCTAGCCAATTCTTTA
>V350101623L2C003R04800010536
CTACAGCCATTACCCGGATGGTTCCGTTAAAATAATCCGGTAT
>V350101623L2C005R05401303254
AAAATAATCCGGTATTTGGTAGATTAATTGCCTGTCCGTACTG
>V350101623L1C001R05301154045
CACGGTTGGTTCTCTGTCTTCAATAAAATCTTTCAAAGTAGGA
>V350101623L3C003R05500350353
AATGGATAGAGATGTTATATTTTTATTGGTTTTTACCAGCTCG
>V350101623L3C002R00501022960
CAATACGGTAATTAAGCCAAAGTACATGGAAACCATTGCCCTT
>V350101623L3C001R00900876388
ATATATAGATTTAGTTTAAAAAGATAAGTATTCTTGTATTATT
>V350101623L3C001R06401207443
ATACGTATTTTGGATTTTCAGTGATTAGAGACACAGCTCATTA
>V350101623L1C002R05001223375
ATGTAAAAAACAGATGAATGCAGAGTCTGTGAATGATGAGCAA
>V350101623L1C001R05700009987
GGGCAAAAGAGCAGCAACTCACTCATTTCCCCGGTAGTAATAT
>V350101623L1C005R04400328982
AAAGTGATAAACGTTGCTCCAAAAACACCAAGGTATTTGGATA
>V350101623L4C003R05500364212
CGGTAATCAGAAGAGGCAGCAGCTGTATTAAGCTGAGTAATCC
>V350101623L2C001R03400952036
AGCTTCATCCTGAATGGCCATACAAAAAGGAATACGAACTTTA
>V350101623L1C004R04400091959
CAGTTAACAAAAGATAAAAGCCAAAAATTGCCTTTGCAACATG
>V350101623L1C004R00800992841
CAAGGACAAATTGAATTTTCCAGGGTGAAATTTCATTACCAAG
>V350101623L4C004R01200590943
CCCGGTTATTAACGGAGTTACTAAAACATCAAAATATTATACC
>V350101623L4C006R03200305357
CAATGCATTAGATACTTTGATTATACATACTGATCGTTTAAAG
>V350101623L2C005R07001317266
AATCATGAGTCTAGAGGGCAGTACCCCATTTTCTTTAGACGAG
>V350101623L2C004R05500693617
CCTGAATATAGGCAATAAAAAAAGAACGGGAAAGTTCGAGACT
>V350101623L2C004R00900959771
TGAACGAGTAACTGAGGTGAAAGGACATGAATAATTATAAACA
>V350101623L4C001R02700770524
ATTCTGTACCTTTAATGATGTTGCTACCTCTGGAAGGGGCATT
>V350101623L1C002R01501173471
ACTTCGGTCTTTTTTTATAAAAGCAAAAAATAAATTATCTTTA
>V350101623L3C004R01100587351
AATCTGAGAAAAGTTTCAGGTTAAAGGTTTATCAGCACGACAT
>V350101623L2C005R01700911994
ATGCCAAGGGAAAACCTGCTTTACCAGCCTCTGTTAGGAATTG
>V350101623L3C004R03400054758
ACAGAGGAAATCCATTGTGGACAACAGAGAAAAGTCGCGGTTA
>V350101623L3C003R05901383623
ATTTTTATGATTACAGCTCCTATGCTGACCCAAGGTGTTACAG
>V350101623L3C001R03600420586
GTTTGGATCATTTTGAGTTGGACAATTGATGGGATTAATTAGT
>V350101623L1C003R07100382587
AATAGCAAGCAAGCGTTTTTTTAATGGATTGCCTATTTGTAGT
>V350101623L3C003R01600870954
CAATAAGGAAAAACTTCAAATCCTCTGTCAATCAAAGCCCTGG
>V350101623L4C002R03501385363
GTTTACGAAAAGCCTCCTCAATGGAAAAATTTAATTCACTTTT
>V350101623L2C003R03400016654
CCTATTCCCACAGAAAGTGCTCCTGCGATAATGGCAAGACCAG
>V350101623L2C005R05200217219
CAATTTGTCAATTCACACGGTGAAACATTAGACAAAGCAACGT
>V350101623L2C006R01900624404
CCTTTTTGCTTCATGATATCAATGACTTTTTCAAAGTGTAGCA
>V350101623L2C001R01601148842
TAAAGTGGTTAATCGTGCTAAAGAGCATAAGGTACTTATTAAT
>V350101623L2C001R02100700334
GTCTAAACTCAATAAAAAAGTGTTAATTTATCTACTGTTGATG
>V350101623L4C006R00800324074
GAAAAAGTTAACTTTTTTGAAAATTTAAGCAATACAACTAATA
>V350101623L3C001R06700959156
CTGAAGAAAACTTCAAACAGCAATATGAAATAGCTGATCGTTT
>V350101623L2C005R04600617510
AAAAGGAGCGTACATTTTTCAGGCGGCATGGGATGAGAAAAAT
>V350101623L3C004R03101039336
AAAAGCAAAGAAGCCCATAAAATAATATGGGTGAATATTTTTG
>V350101623L2C002R00401215823
CTTTTGATATCGTAAATCATTAGGGGCAATAATAACCTGTATG
>V350101623L2C003R02900518671
ATTTTGAGCTTGCTGATTCATAATATCGGTAAAAGCATTTTCC
>V350101623L1C002R07200999417
GGGGTTAAACTAACCAGCTCAATTAATACTCCCTACAGAAACA
>V350101623L1C005R03900533280
AGAAAATGACTATCGATCAACTAAAAGCATTCAGAGATCGATT
>V350101623L4C001R05100373050
TATTTCTTTGGTTATTTTGGTATTTACCAATAATGAAGGGCCA
>V350101623L2C002R06000406195
ACAAAGTTTACAGAAACATGTGTGAAGATGAAAAATAAAGATT
>V350101623L3C005R03200540707
CTTGGAGACCCATTTTTTGTAAAGAAGCCAAAGTGCGATGAAG
>V350101623L4C004R05200725772
AAACATACTTCAAAAAAATAATCAAATTACTAACCAGGCATTG
>V350101623L2C001R00501301899
TTGTGGTGCTTAAATTTGAATTACTTTGTCGTAATAGTTGGCG
>V350101623L3C002R00301133813
AACTCGACTTGATTTATTGCTTCCAAATTTAATAAATACTGGA
>V350101623L4C005R04201315002
TTGGAAAGATGTCTGCGCAATGCGAGCATAACGTAAAAAATAA
>V350101623L4C005R00101015129
AGCTTGTTTCCAGGCGCAGTTTGACGCTATGGGGACTTTGGGT
>V350101623L1C002R03500401283
GGATAATAGAAGAAGACCAGAGAATTTCTTACATCTTTTTTCT
>V350101623L3C001R02401299687
ATTATTTCCTCCGTAGATTGAGCATTAAGTATTTTATTAATTA
>V350101623L4C004R03100920920
GATAATACCAAAGCTTCAACAATATTTTTCAATTCATTGTCAA
>V350101623L4C004R01500584489
ACTCACAACCAAACCCATCCTGCCCTCTTCCAGGGTATATAAT
>V350101623L2C002R02201077643
CATAATCAGCATGGTATAAAAGTACATCGGCACTTTGAAGTAA
>V350101623L4C003R00500741430
CGATAAATCTTTTTCTTTTAATTTCTCCTGTTGATCTTTGTAA
>V350101623L1C004R04200018306
CTTTTTTTAGAAGATTCGCTTCATGATAAGCCATCTTGGACCA
>V350101623L1C006R03400010648
TATGGTCCATCAGCAAATGTACCAGTTTTTGAATGGATTCCGG
>V350101623L3C006R02701098646
ATGGATACTATTTTTATTCTCCATGCCGATCATGAACAAAATG
>V350101623L2C006R03900373815
AAGAAATACGAGATTATTGTGAAACAGACGTACTCAACACCTA
>V350101623L4C006R00300607693
TGAAGCGATCCCGTTGTAAAGATTGTGCTTCTTCACTTGGATT
>V350101623L4C005R05701370973
ATAAGTTTCGGAGAATTGATGAGTACCATCCCCTTTTGCAACA
>V350101623L1C006R04500624819
GTTGCCGCCAGAGCTTGTTCTGCTGCTTTGGAGGCCATATAAG
>V350101623L2C005R02401390899
CTTCTACACGATGGTTCATTGCAAGTTCAACCTGTTGCAGTTT
>V350101623L1C004R01800746930
CTAAATGCGCCCTCATCCACTTCACGCTGGGGATTAAGATAGA
>V350101623L2C004R04501329685
TTCGCAATTTGGAAAGTTCGTCACTCCTTCTTGCTTTCATAAT
>V350101623L4C002R04300317620
GGAAGCGCCCTTTTAACAGCCCTATTTATTATGACATTGGTCG
>V350101623L3C006R04200505927
GCCATGAGTACGCGATTACAACAGGATATTTATAGAACAAGAC
>V350101623L3C004R03800146169
ATTAAAATGGCCATTGACGATTTTGGTACAGGCTACTCTAACT
>V350101623L3C005R03400047086
ACCGAAACCTTTTATCCCCATTAATCGTTGGCTCAATCTTCCA
>V350101623L2C004R00401113406
TTAAATACTATCTCTTTTGATCCATATGTTCCTGAATTAATTT
>V350101623L2C005R04300247925
AGTTGAGTCGCAACCTCAACGATACTTTTTGGTGGAGAGAGAT
>V350101623L4C004R03400468719
GCAGCAATTAACCCTGGTAATTCAGGAGGTGCCTTGGTTAATG
>V350101623L4C002R03100378625
TATTTACCAATCCAAATCCTCTATACTAGATGCTGCAGAAGGC
>V350101623L4C001R04701142192
TAATAAATTATCTTCTGAATAATTCAAAGGACTGCGATAATGA
>V350101623L2C001R00801387188
CAAACCTTCAATATCCTTATGCGATAATTTCCCATATTCAGGG
>V350101623L3C006R01800564052
TACAGAGGATTAGGCCGCCCCACATAATCTTTTAATTCCGTCT
>V350101623L3C002R05600538671
GGGGTAAAAAAGATTATTCAAATATCTGCTTTGGGAATTGATA
>V350101623L1C003R02901182446
CCTGAAACCGTAGCAAAGACAAGACCGCAGCTCGCTCAAGTCC
>V350101623L4C001R05401352990
AAATCAATCAGATAAAATTGACGGTATTTTAATTCAATTACCT
>V350101623L2C004R03700175699
TTTTGCCCAATCCAACCAACTGACTCTACGAACGATATTATTA
>V350101623L4C005R00200172265
TCTACTATAGATTTGGAATTATCAATCAATCCTTTTTTACGCA
>V350101623L1C006R02300712746
ACAAAAACGAGTTTTTGAAAGATTCTTTAGGGTATTAGGAAAC
>V350101623L3C006R04801136701
TGTTTTTATTCTCTTTCATCTGTTGAGAAGTAACCTTTTGTGT
>V350101623L2C004R07200896269
CTTACCTATACCAGGTAGCTTGGTTAACAAAGCAGCGTTTTCC
>V350101623L4C002R00400024109
CATTGATTCTATTATTTTTTCAGAGAATTCAGCGTTGCTGTAA
>V350101623L1C006R06101026073
CGAGCGTACTTAAAGACCATTTTGGTTTGTGCGGGATAGGTTT
>V350101623L4C004R00701039551
AAATATAAGCCAGCTCATCCCGAGAACGGGCGAAAAGCTTGAC
>V350101623L3C006R05801162506
ATCTAAATTTTAGTTAACTCACGCTCTAACTCTTCAATCGTTG
>V350101623L4C005R01900957081
TAGTCCGAATATCTTTAGGCAATGCATCTGTTAATTTATATTC
>V350101623L4C004R03800603754
ACTAAATTAATTACGTTTATTCTTGCAATAGTTGTGCCAATTT
>V350101623L2C001R00301174501
TGATAGGTCCAAAGAAGGCAGAATGTGCCCCCATACCGGTCAA
>V350101623L3C006R03500775776
GTATTTAAGAAATCTCATGTCAGTGGGGCTTTGGCAGCAAGCG
>V350101623L3C001R06300473751
CAAAAAAAGCTTTTAGCAATTCTTGATAGTGTCAGTCAGAGAT
>V350101623L1C004R01201292423
TTCTTTTTCAACATTAGTGAATAATGCGATTTTAGCTCTGTCC
>V350101623L1C001R00300986894
CCAAAGGAATACGTTGAGTAATCTTCATTCCATAACGCTCAAG
>V350101623L1C003R03100012449
TTATTTTTTTATTGTTAAATCCAAAGAAATCAATGCGTTTGCT
>V350101623L4C003R00400750217
GACAATTTGGATAACGCTTCCCTTACAATAATGCCACCAAGAC
>V350101623L4C003R03300204740
AAACACAGTTTACAAATAGGGAACCTGGGCACCCAGAAAAAGA
>V350101623L2C003R02400756004
AAGTTTAATTCATCGACAAAATATCTGTTTCACTTGATTTTCT
>V350101623L1C002R04200635794
ACCATACTTACAGAACTTGCGAAAAACCTCATCGGGGGAAGTC
>V350101623L1C005R05900470001
CTTCATAGCAGGTATTTTTACTCAGCAGAGCAGTATAATATTC
>V350101623L2C002R00300440326
ACACACAATTTACTTCTTTTAAATCCTTGAGAACAAATTCATA
>V350101623L4C003R02901084967
ATAAAGCAGATGACAACACCGCTCATTGAAATCCGTCAGATCT
>V350101623L2C004R02501196197
TATTGATTTTCTTTAATATTACCCAAGTGCCGCTTGGCTTCTT
>V350101623L4C005R02501390885
CAATGAAACCATGTACGCCAAGTTAAGAGCCAGTCAAAAAACT
>V350101623L3C006R03700028370
TAAAATCATATTCCGGACTTCCCGTTTGATATTCGCTCATGGA
>V350101623L1C002R06100504139
AATATGTATGACTCTGTACACTTTACCTTTTATTGGCGTCTGC
>V350101623L1C006R00300697066
TAAAGCACTTCCTAAAACATAAGGCTTAGGCCAATTTTGTTTA
>V350101623L4C004R02601272600
ACCATCATTATTTGTCAACACATGGCTATACTCTGGAAGATGG
>V350101623L3C006R00901199250
AATGAGATGTTCTTAGATAGCAAAGAGATGCCAAATCAATCAT
>V350101623L2C003R01501269843
CACTGGACGTTCTGGAACCGCAAAAACCCTTTTTGCAGCAAGT
>V350101623L1C005R04800365639
AGCGTTAAAGCAATTTCATCAGGATTGGAACATCTCCCCAGCG
>V350101623L3C003R02800015383
CACCGGAAATGTTGTACCTGGAACCCCAAACAATAGCCTGTCT
>V350101623L4C005R00100386459
TACTCATAATTATTAATTGCCGTTATTCACTCCACTAATTTAT
>V350101623L4C003R07100534837
TTACAATCTATTTTGGCCGAATATCTGGGGTACGTATTTATTA
>V350101623L2C003R00600879115
TAAAGCGTAGAGGTAGGAAGGCAGCATGCAATAGTTGAAAACC
>V350101623L3C004R01100938710
GCGATTAGTTTAATAGGTTTCAACACGCCGCCACAGTTTTTGG
>V350101623L3C006R05500076887
CGCCACTTCACACTCATCAATTCAATGCAATGAAAGTCAAGAT
>V350101623L2C002R04100487391
TCATATCAATTTAAGTTGATTATATGCCATGATACTTTATAAA
>V350101623L1C006R03200702944
CATGGCTAACCAAAACAGAAATTGTGTATATTGCCCCTTTAAG
>V350101623L1C002R04801048236
AGCAGTGGCTCATAGATCTGGGCTATGAAAAGATATTCATTGG
>V350101623L2C003R06600710902
GCTAAGTGCTTTTAACTCTAATCGTATTGATATCATGGTTTTT
>V350101623L3C001R02100226931
CCTTAATGCGTGAACATCAAGACATAAAAGCAAAGATGGCTAA
>V350101623L1C004R02801255352
CAATTGATTTATCCAGTAAGCCCTTTTTTTCTGATAATACAGC
>V350101623L2C001R06100309147
CATAAGATTCAACGTCAACGATTTTGGGCTCCAGGCCAGCTCT
>V350101623L4C003R07000180882
CCATACCCATTGCCATGCGAACAGCATTTGTTCCTACAACTCC
>V350101623L2C002R02100418891
GCTAAATTCGCTGCAGTCGCAATTATAAGTCGGAAATTGCATC
>V350101623L1C005R04801311977
CACTGGCGAGCAAGCTGCTAAAAACAGCCAAGCTATTATAAAT
>V350101623L3C005R06100637546
AAATCCATTCGCATATCGAGAGGACCTTGCAGCATAAAACTAA
>V350101623L3C001R03301332182
AGAAAACGTTTTCATTTCCTCAGGCAACCCATCCGTCATGGAG
>V350101623L4C005R02401070396
ATCTGAGCCAGGTTTACCCGACTCATAACATCAGAAAGCTCCT
>V350101623L3C004R02300463995
CCAAGGGTGTAACAAATCCCATTGCCCTGTCAATTTCATCATG
>V350101623L4C006R05700816040
TGCCATTCTTTTACTTGCATACAGGCTTGCTTCATTGCCCATT
>V350101623L2C001R06301331039
GCAATGGCTTGCAATAATTTATCCCCCATGCTGTGTCCTAAAG
>V350101623L3C004R04100659545
CTTATGGCAATATAGGCGCCTATATTGATGAAGGAGTAATGGT
>V350101623L4C005R00900220720
TGGTGTGCTGCACACATAGCTGAATCCTTAAAACATTAATTAA
>V350101623L3C001R01100589916
CCCCACAACCCAAAAACACGATGAATGACACCGCCATTCAAAA
>V350101623L2C001R02601292976
TACAAGTTTGGAAGCCAGATTGAGAGTGTGGTGAGCAAGCTCA
>V350101623L2C005R03500682553
TTAGTAGGCGCCAGGTACATAAGCATATCTCCTCCGTCCAAAG
>V350101623L3C001R06001326932
ATTATNGATCAATTTGATTTTTATTGATAAAATTGCCGTTTTT
>V350101623L4C004R00600608541
ATGGTTTCCATTGAGGATTTTTATCTTTATTAATCAATAAAGA
>V350101623L4C005R00200050803
CATTCTAAAAGGCGAAGAACGCATTTCATTAACCATTCCTAAC
>V350101623L4C001R06300205689
TCTTACAAGAGTTTCATATTTCCCACATAGAAAACAGCTTGGG
>V350101623L1C005R01100557558
ATTTTAGCTACTGCCACATCCGTTGGCTTACCAAAAATAAATT
>V350101623L4C004R03401055181
TGAACAAATAACAGCCTTAAATATTATCAAGTTTATTGAAGTA
>V350101623L1C006R00600676633
CATTTCACTCTCCCTGATTAATACTAAATTAGCAACTCGCTGT
>V350101623L3C005R01901248605
GGAAAACAAACCAGATTTTCCTTTTTAAGCTCCCAATTAAAAG
>V350101623L4C002R02900563151
AGACAATGGAATTGGTATATCAAAAGAACACTTACCTCTTTTA
>V350101623L4C004R06701032311
GCTACCTGGTACGTATTAAAAACAATAGCAATCCCGTTTTTGG
>V350101623L4C002R03900116095
ATTGGAAACAACAGAAGGATTTACAGTAAGTCCCTTGTTGGCT
>V350101623L2C001R02801160069
GGCCCATATTGCGTCCAAAAGTTCATCACTAATATCAGCTCCT
>V350101623L1C006R04800360043
CTCTTCCAGACACTGTATCCATTGCCTCTTTAGCGAATCAATC
>V350101623L3C001R04301081611
CAGCAACCTCATCATGGCCAATGAAGTTAATGATTTGCCACAC
>V350101623L1C003R05701205062
TTAATGATTTGCCACACCCGGATTCTCCCAATAAAACCAAAGT
>V350101623L1C003R05001128658
CGATAGAAAGGTCTGGCTAGAAACAAAAGGAAACCTTGCTGAA
>V350101623L1C002R02300115518
GCGAGAGTGACTTTGATCATAATAGGTAAAATAACTGCCGTTT
>V350101623L4C002R01700651677
CCCCCCTACATCAATTAAAGTTCTTGACTTGTCTGAAAAGGAT
>V350101623L2C001R04600023869
GCTCAGAAAAGTATTTTTCTCTTTCAGACTTTCTAAAAATTGG
>V350101623L3C006R06300421331
CAGGAATGGGTTGCTTGCTAATGCTCCCCGCAACTGTATCCAG
>V350101623L1C002R01300571374
TTAAATTGATTCAACTTATCTATAGTTTCTTTCAAGTTTTTAG
>V350101623L4C003R05800772872
CCCTAAAGTCTTTAGCTCCTTCCTTGATAACAGAAAGCCCTCC
>V350101623L4C003R02000522199
TTCATTCGGAATAACATCATTTTCATCTTTGGAAAAAATTAGC
>V350101623L1C001R04700527887
CTTAATGTCGAGGAAGTCAAAAGGGTAAATGGTGAAATACAAG
>V350101623L4C004R03300332923
AAATTCAGCAGTAAAAAATTGCTTACAAAAATGGATAAAATCA
>V350101623L1C003R06200313291
AATTTTGCCCTTAATTTTAGGGAGTGAATTCAATGGATATGCT
>V350101623L4C005R00901086213
CGGCATCATCCTTAGGAAGAATAGTAAAGGCTTCTAAAATAGT
>V350101623L3C006R05900226918
TGAACAAGATTCGATAGGCGATCCAAATGGACTTTGGAGATAC
>V350101623L4C005R00100696104
GCCAGTCTCTGTGAAAGTGAAGTAAAACCAATTCGGTTAGGTG
>V350101623L2C003R07001090649
AAAGCAATTAGCTGCTGGATATTCAGGTAGGGATGTTGGGATC
>V350101623L1C002R04000409759
TTTTCATTCAGCGCTCACTGAGATAAAGTGACAAATTCAAAAC
>V350101623L2C004R00600310003
TTCTCGTTTTCAAGCAGTCGCCAAGACTAATGCTGCGATAACT
>V350101623L1C002R01800529688
AAAAAATATCACAAACACATCCAACAAAAATTCATAAAGGTCT
>V350101623L3C001R05701101614
AAAGCTACTCCAATAGATAAATTACAGGAAAACGCAAAATTAA
>V350101623L3C002R04101022786
TTTTAATTTGTGAGGATTGGGCGATTAAAAATTGATTGGGCCG
>V350101623L3C004R04000589052
CAAAATGTCTTCGGGAGAAAGCCCTTTCTCCGGTATTTCATCT
>V350101623L2C003R03401060016
GGTTAAAGCAAATATTGGACATACTGATGTAACAGCAGGTATT
>V350101623L4C005R05000477279
AAAAAACATTCCAAAAAGCTTCTTCCTATTATTGGATTGACTG
>V350101623L4C005R00200517301
GAAGGCGGTGGAACAATCTTTGCCAACGCTGAAGAAATATGGA
>V350101623L4C002R05601075008
GACAACACTCCAAAGAAGAAAGCATCTCAATATTGTCACAAGC
>V350101623L2C005R04900304244
CGCATGCCAAATTGTTTTCTACAAACTAAGCCACCAAAATAAA
>V350101623L4C004R04900597702
ATCAAATGATTGCATTCTCACAAGATTATGAGTGGGATTTAAG
>V350101623L2C006R06201392195
ATGGCTATTCATAAGCTGCGTATCAAGTGGTGTTAATACATTG
>V350101623L2C004R00800112519
TCTTGATTGACGGTATTTCACTATATAAAAGATTCCCTTGAGG
>V350101623L3C006R02600999079
TTCATTCCTGATGGAGCGGGATTGAGGTATTCTGCCTTTGGCT
>V350101623L1C006R06300192457
GCTTTTAATGCGTCCACATTGTTGTACATAACGGCATTTCCAG
>V350101623L1C005R00500866408
ATCAGAATCTGGAATTTTTTCCAAGACTTCATCCAATTTTAAT
>V350101623L4C004R02101372865
GAAATACCCGCTTAATCTTAGCTCCAGTATATTCATCTATTAT
>V350101623L1C003R06900611075
CATTACTGGATAATAACATGCCATTTAATAAACATAAAAACCG
>V350101623L2C004R06500556685
TAAAGGTTTGCACTACCTTTTATCAGACCTTAACCATCGCTTC
>V350101623L3C006R02401087285
CTTTGGCAAATCCTGACGAAGTCAGCTTTGATTTACCCAGAGG
>V350101623L1C004R06000800838
GTGAAGAAATAAGCAGCAAGACGTAAACGATTTTTTTCATTCT
>V350101623L3C006R07201210358
GTGTCTGGACGGGACATTTTGGGATTTTATCGACTCTAACAGA
>V350101623L2C004R04401241653
CTACAGCCTGAATTAAATTGAGCATATTAAATGGTACTCTGGG
>V350101623L2C003R00100292581
CCAAAAGCCAAACAAGGATTCCAAAAACAAATAAGAATAAGAA
>V350101623L4C006R06300568149
CACTTGTGCCAAATAAGGTCGATCGAATTCTTTAGCTAGCTCC
>V350101623L4C006R04801326138
GAATTTAGTAAGCTTTTTTAAAAGGTAAAAAAAGCAATAATAT
>V350101623L4C004R02800485885
ATCGAAACGTTCAGCTACTAATGGCGTTTGCGCAGAATGCTTC
>V350101623L1C003R04901123388
TTAGTTGTTCTCTCTGCGCCTCAGGGCCCCACAAATCCGTACC
>V350101623L4C004R00100805254
TCCACAGCAATTATCCCTACAAGATTATTTCAACAGGGAGGGA
>V350101623L1C004R05200458367
ATCATCTTTTGACTTATTAGTGCTCCTTATGAATTAATACTCT
>V350101623L1C004R02000923755
GCCATGCCATCCGCACTTGATGAGTTGGAAGATAACGACAATC
>V350101623L2C004R01100755254
TTGCATAGAATATGCGACTGGGACAACCGCTTGCACATTAGCC
>V350101623L2C003R03000683005
CAAATGTCTGCTCATTATGACCTCATCTTACCATCAGTTAACA
>V350101623L4C003R03400291158
CATTGCCTCTGCAATTGGCACGGCTCTTATTCCCACACAAGGA
>V350101623L3C001R04600676487
CGTTAAAATCTCGCGCTCTTTTAACTCCCCTAACAAAGGTAAA
>V350101623L4C002R05800653758
TCAAACAGCAGAGAACCCATTTCACACATACGTGGTCCCCCCA
>V350101623L3C005R05701368254
CGATGAAACGGAATTGTCTTCAAAAGATTACGAATTCTCCAAA
>V350101623L2C006R03400226047
TGGTTTCCGATGGCTTGCGTATTCAACTGATAGACAATCAGAA
>V350101623L3C003R05601060863
GATCACTTTTGCGTGATGAAATTTTTTTGCAAAACGGATAATT
>V350101623L3C006R01900921764
CAAACAAACTGGGTCTTCACTTTCATAATTTTTGCCTTGATTA
>V350101623L4C005R07101350113
GAGGAGTAATTTTTAAATATTATAATCGTTCAAACAAACGACT
>V350101623L3C004R03800581263
CTTTGAACCAACAAGTGCATTAGTCAGTAGTCAAGATGGATTA
>V350101623L4C004R03800086559
CTTACACAAACAGTATCGTTTTTATGAAGATTTCGGTTCTTAT
>V350101623L1C004R04100804427
AGCAGGAGTATCAGTAACCAAATGATTAACCCCGGTAATAATC
>V350101623L4C006R03600380355
TATTTAATGAATTAAAGTCTTTACTTCCCTTTGCAAAAAATAT
>V350101623L3C003R07000111046
AACAGTCATATTGCGTGTTGCCCTTTTCATAATGAGAAAACCC
>V350101623L1C002R01501407390
CTCTCTCGGAGATCAGAGCAAAATTCCCCAAGAGACCACATAC
>V350101623L4C003R02901401689
CTACCGAGATGGCAAATACCAGTCTTGAGTTTCCGGAAGCCAG
>V350101623L1C004R00200131091
TATAATTTGTTCATTTTTCAATGTTGTTCATTTTTAATGAACA
>V350101623L2C005R03201112841
AGATAAAAAAAGCATACTAATTACTAAGTACATAAATAAAAAT
>V350101623L3C005R00801180031
CATAAAGTTTACCACCAATTTCCGTATCGAACTGATTTTTGCA
>V350101623L1C003R05901024511
ACTAAACATCGTGGTACTGCTCCAATATAGCGGGATACCAATC
>V350101623L4C004R03600968960
ATTAAACGATTGGAACAAGAAGCTCCAGGAGTCAAGTTAAATA
>V350101623L2C003R03001326121
AAATATATTACATGGTTATTTATTTTACTATTTCTAATTTCGA
>V350101623L1C002R01000547628
CGTTGATTGCAAAAGTTTTTCAAAGGCAGCACAAAAATTATAC
>V350101623L1C006R06800113170
ATATTTTGCCTACCGCAATAATCATTCTCATTATTCTTTTTGC
>V350101623L1C004R02701395176
CCAATGATTTAAAGAATGATCTGAACAAAGCGCAAGATTTACA
>V350101623L4C006R07101235387
AACACCGAACGAGAGTTTTGTTATTTCACAAGCCATGTATCTC
>V350101623L2C006R04100917090
GCAACCAGGAAAGCAAAGTAAGCCTGCGCTATGCTAACAAAAT
>V350101623L1C002R00900721202
CGCCCGTGTCATTGTCAATTATTTCAGTATCCGCTCTCCCATT
>V350101623L2C005R05700863239
GTCTTTGTTTTGTGCCAAAGTCGAATGCATTTCAGGTGATATT
>V350101623L3C001R02100112571
TGTTTCTCTTTGAAAATAGTTATATTTATTACTTCAATACATT
>V350101623L2C004R02400055698
ATTCCTATCTTCTATGCAGTGGAGGTTTAAATCCGATTTCACC
>V350101623L3C006R01101249506
CCATCTATAACAATCGCTAACCTCATTAGGGAAGTTTCTGGAA
>V350101623L4C001R06800206708
AGCGCCGGCTGCACTGTAACATTACCCTGTGCGTCTTTGTTTT
>V350101623L3C004R00101096287
ACAATAGAGAAGCCGAAGGTTTTTCTATTTACACCATAACGTT
>V350101623L4C005R06300703268
AGGTTCATGAACAAGCTGTCGCCTATGCTCGTTCACATAATGG
>V350101623L4C006R05900835038
GCTATCCATTGATCTCAGCAGTTGTTGAGCCCCAATCTCTTTG
>V350101623L2C003R05001343326
TATTGTCCTGTTGACTGATGTAGCCGGACAAAAATTAGCAGTA
>V350101623L1C002R03300757603
ATTTGTTGTCTATCGTTGGACAATTTATATTGGAAGAGATTCA
>V350101623L2C004R00701245722
ATACTTTTTGTATTATTGTATATCCATATGACGCCTTTGTTTC
>V350101623L2C004R06301249503
CCACAGGCTCCAGCTGCCTGAATTATACGGGCAAAAATCAATG
>V350101623L3C002R00500221940
GTTGTACTGTCGGTCTTGAAAAAACGACTCATTTCTGGAATTG
>V350101623L4C003R05901053148
TAATATGGAATACGGTATGTCAATACAGTAGTTGTCTGTCAAG
>V350101623L2C002R04301232153
CCTGTTGCGGTCTGACTATAGCAAAAATCTGATTAGGTAGTTC
>V350101623L2C004R03300443451
CGTGGCTTATTTGCGCCTGTTTCTTCCAACTGAGATTGAAAAC
>V350101623L1C005R02700286158
AGATGCTCTATTATAAAGACAGCGTCCCCAAAGATTTAAAAGT
>V350101623L1C001R03401207115
TATCGGAACGATTTTCCTTGCCCGCTTCCTGGACAGAATAGGA
>V350101623L3C003R03800070248
GGAATAAGCTTAATGCCAAGAATCATTTCCAAAACCTGAAAAG
>V350101623L3C003R05500982464
GAATGTCTTCATGCTGTATCTTCTTGGTTATCAACTCAAAGAA
>V350101623L4C003R04901087497
CAATTTGCAGAAGAATAGGTACAATTCACGGCAACAACAAATA
>V350101623L3C005R04301098225
GTTATCATCCAAAACCTGATCAATTTGCGCTGGCAACGCTAAG
>V350101623L3C003R04901156538
CAATTACTGGCATAACATCGTTTACTGCTTTTCCGCTAAGAAT
>V350101623L1C005R05800096372
CAATAACGTCACTACCCCGATCGCCTTCACCAGGATGGCACAT
>V350101623L4C003R03200868509
GGTTGTTGCGTTTTTGCAACAAACAGACGAGTTGTCAGTAAAT
>V350101623L4C001R01001229147
GAAGCCATTAAATACTACCAACAAGCCATTGAGATTAAGCCAG
>V350101623L1C003R05400112792
AGAAAAATTACAGTCCCAGTTAAAAGAGCTCAAAGAAAAAATA
>V350101623L1C002R01301128903
CAACAAGAGAAGGATAATCAAGATTATCCAAACGCTCATAAGC
>V350101623L3C002R02300247081
ATGCTTGTCTCTTCAGGCATGATTCACACTTCATATGAAATAG
>V350101623L2C002R04000996139
ATGATTCACACTTCATATGAAATAGGTTAAGTCCAGCAAGGTA
>V350101623L1C004R02600974499
GTTATTGCCTGTGGAGGAGCAATTAGCTTATCTTCCTTTTCTA
>V350101623L3C005R03200751653
CTGTGGCATTGACCAGCGAAGTTTGTACTCGCAATTGTTGCTG
>V350101623L2C004R05400760328
TATTGCGTTTCCTCCTTGGCTTGATTTTATTATTTGAAAGATT
>V350101623L1C006R05101155911
CTGATACTTTTTCTGTATCACCCAAGATCGTATCTAAAATAAC
>V350101623L2C001R02500822127
CGATTCATCTTCCATCTCACTATCACGTTTTCTTTTTCCACCA
>V350101623L1C001R01700875437
ATCTGAGTATTCGCCCATTTTGGCGCGGCACCTAAATTCTCTT
>V350101623L1C002R03300322676
TCCTTTGCATGACAACCCTTGGCAGGCCTCATTGAGTTGTCTT
>V350101623L3C003R06700146366
TATAGGGAAGTGTGTAATAAAACAGGCAGAAGCAATGTCTTGA
>V350101623L1C005R02600606107
TATTGCTGGTCGTCCATTCAAGCGCCAGGAATGGTGTTTGAAT
>V350101623L1C001R02201236329
TCACACTGGAACGTTATTTGTGGCACTACCTAAACGAAAATAG
>V350101623L2C002R03600627048
TAATTTTTTCATCCGCCAATATTCGGCAATACCACAGCCTAAT
>V350101623L2C002R03100621552
ATTGCTGCATTTGCATTTTCAGTAGCCATTAAGAAATTAAATA
>V350101623L2C006R01600901468
AAATTAAGTTATTTTATAAAGGTCATCTCGGTAACATTTAAAA
>V350101623L3C004R00200284137
AGTTGTTTTGTACTCACTTTATAAAAAGTTAAATGCCTTAGAA
>V350101623L2C002R05901242749
AGCTCCAGTGCCAGTCGCAAGTGCCATAGGCACAAAACCTAAT
>V350101623L1C004R02400352005
CTTCTGGTGAATAACGAACTTAAGATAAAGCATTTCATGTCCA
>V350101623L2C004R00201333144
TAATCGTCAATCCATTTGCCTTTCTAGCCTCTGTAATCCTACT
>V350101623L3C002R02700438653
TTGGACGCCAAATGGCTTAGTCTTCTTTTGTTAAATGGATTAT
>V350101623L1C004R03001046444
TTCAATCTTTATTAGCCATGAAAAATGCCCGAGTAGTGCTCTT
>V350101623L1C002R04701315841
CTCGGGATTTTGGGGACAGGAGAACGACTGCTCACGGGTAATG
>V350101623L4C001R05200787327
AGTATTAAAAAAATCATTTGGGCTGTTGTTTTAAGCTCCTGTT
>V350101623L3C006R03101130967
AGCAGCCCATCATCGGTTACTGCTGTGGGGGATTTCTGAAAAG
>V350101623L3C003R05301374879
CTCCTCCAACATGGAAGGTTCGATCATTTATATGTGTCCCATG
>V350101623L3C005R06000258465
AAAGAAAAACAGTTGTCCTTTGGCTCAGTGGAAGATTTTGAAG
>V350101623L2C004R06601102171
CATTACGGTAGTTTTTGATGACAAAACGGACATTTACCGCAAT
>V350101623L2C001R00800131025
CAAATAATGTGACTGAATACACCAAAGAGACATTAAGAAAAGG
>V350101623L4C004R02301088846
TCTTGAAGAGAAAATCATCGAAAAAACCATCGAGGAGCTCCAT
>V350101623L3C001R05800189511
CTTGAAGAGAAAATCATCGAAAAAACCATCGAGGAGCTCCATC
>V350101623L1C003R02300376548
GAATCCAGCGGCACAACTCAAATTTCTGAAGCACTGTCGGAAA
>V350101623L3C002R01700172555
TACTCCGATGATGGGTATCATACGCTATCTTACTGATATTGGA
>V350101623L1C003R07000536317
GGCTATCCAATGAGTAGCCCAGGGTTCCCCATCATTTAAAAAT
>V350101623L1C002R04500881366
TGTGATTTAGCTAATTGCCCAGTCACATCATAACCCCCTGAAG
>V350101623L1C003R00500098738
GTGACACCGCCCCATAAAGGAGAACCATCCTCAAGACTAAAAG
>V350101623L3C002R02900785889
GCAAAGAGACTGCTTTTGAAAAAATATAATTATTTTCTACAAT
>V350101623L1C005R02100900015
TGTCCCAACCCAAATGAAATAACATGTGAGCTAAAATTGCCGA
>V350101623L3C005R05400018453
GCAAAAGGCGAACTTTCTGCTTTGACACAAACTAGTCTGGCAA
>V350101623L3C001R03801394028
AGAGTACCATGAGATCGCTTCTAATAAACCAATTTTTTCCCTT
>V350101623L1C005R03101262140
TCGAGAAGGAGAAGCTATCTCGTGGCATATTTTTGAATTAATG
>V350101623L3C004R01800833372
CGCTTAGGTTAATTGTTGAGCGAGAAGAGGAAATTGAACGTTT
>V350101623L4C004R06900670762
AGACTAAATCTAAAAACGCTCAGGAAGCACACGAAGCCATTAG
>V350101623L2C006R02800242518
AATAGGCCCTCACCATTTTCTTCTTTCGCTAACATTTCTTTTG
>V350101623L3C001R04300354633
TGATCAAGAATTCGTTTGCTCTAATAACATTCAATACGTAGGG
>V350101623L3C005R04800001934
TGAAGCGTAGCGGAGATAAACCATTCATCCCCCAAACCAGCAA
>V350101623L3C002R00901022399
AAAACAAAAATGAGGCATCGCTCTCATCAGCCTCTACAACAAA
>V350101623L4C002R02500403878
CCATAACTGAGTAAAGGCAGAGTTAACCCCTTGGTTGGTAACA
>V350101623L4C002R03801240344
TTTCTCCGAAATCGCGAGCAATTCATCTTCTTTCATGCTTTGT
>V350101623L3C005R06900962262
GATCAATGGCATCTTGTAATTGTTCATTTAAAACTATGCGCTC
>V350101623L2C003R04900671875
CAATACAAGCTGAACCGCCAAATCTTAGTTTAATTAGAAAAGA
>V350101623L3C004R05500734992
TGCGCATTAATCAAACCCACCACGCCTAATTTCAATGCCATTT
>V350101623L2C002R01500032372
TAACAGGTTCAAAATATAATCGATCGGAGGTATCAAAATCAGT
>V350101623L2C001R05801170700
GTCGTCGATATAGTAAAAAAATGCAAATCCCTATCACCAATAC
>V350101623L2C002R03301032602
GGATGAAATGAAATACGATATGTCTGGCGCTGCCAGTGTGTTA
>V350101623L4C002R04600870159
GTTATATGACTAAAGATGAGCAACTTGCCAAATCAATTGAGCT
>V350101623L2C002R00400738428
GAAATCCGGGCGATGAAAATACGGACGTCTTCAGAAGAACGTG
>V350101623L1C006R06100868193
TTAATCGATTTGGATAACTTTAAAATTGTTAATGATACATTAG
>V350101623L1C005R05701072756
CATTAAATTGTCGATAAATGTTTCCCTAAGCCAATTAAATGAC
>V350101623L1C003R03201336655
CTCCTAAAGGCGACAGAGGAGAGGCAGGGCCGCAGGGATTACC
>V350101623L1C005R02200548046
TGATGCGTAATGAGTTGGGAAATTTTTTAGAGGGTAATTACTG
>V350101623L1C001R05900415375
TTTACCCATATCAGAAAGCACAAAATCATATAAGTTTTGATAA
>V350101623L4C002R00801307027
CCTGTTTTGGCTTTTAATCGTTCACTTACTTCGGGCAGTTGTG
>V350101623L2C002R00201234912
TTTTTACCTAAAAGTTGCTTTATTTTGAGTATACATCCTAATC
>V350101623L4C001R04400251643
ATAAAGATTTAGTCCATCAATACGTACTTAGCAGACCTTCTAT
>V350101623L1C001R06000834439
CCCACTACTTAACTCAAATTATGGATTTGGTCTAAAATAAAAG
>V350101623L4C004R05000818128
CATGCTCAATTTTGCTACCAAATGTTTATTACCCCCATTCATC
>V350101623L2C005R03600633331
TGAATAATTTACTACTTAATAGCGAGGAATTCGCTAAAGAAAT
>V350101623L1C003R00301030640
GCGAGGCAAGCAAGTAGCCACTGGCGCAGAAGCCTATTATAAC
>V350101623L2C002R05600089796
CCCTCCTTCTTCAGGACTGTTGAATGATGAACCCACTATTTTA
>V350101623L1C001R03600424228
CTTGCGGCAGTTGGGCAATACAAGTAAGGGCTACTTTTTTGAC
>V350101623L4C003R02600884809
TTTTATGTCAGTGGAATGAATTGCACCAGTTGCAGCAATGCAA
>V350101623L4C001R02201284316
AATGCAATAGAGTCCTTTTTAAGAAACTCAAACCTAATCAAAG
>V350101623L2C003R00700018271
CTCACTTGAAACGCCCCCTGAGATAAAAAAAGAGTTTATAGAC
>V350101623L3C002R01500844284
CACCAAATAAAAAGCAGGTTTTGAAATAACCCAGGTCAATTGA
>V350101623L1C003R04300550685
TTAACCACTGAAGCGGGCCGTTCTATGACTTCTCCTGCTGCTA
>V350101623L2C001R06001373601
GCTATTGCTGGCGGGAGTTGATGTATCCTTAAGACCATGTGCC
>V350101623L3C005R01501170100
CTGTAATTTTTCAAAGGAAGTCGATTTGATCCCTCCAGGAAAC
>V350101623L3C001R00200976557
AGAGGAAATTGGATTTAGCAATTCCATAAATTCTTTTTGCGGG
>V350101623L2C003R05900571545
TACAAAATGAAAGGAGGAACCATTAACTCAAGCATTATTATTG
>V350101623L3C005R06600773320
ACTCAAAACAAGACGAATGGGAGAAATAAATGCTCAATATGGG
>V350101623L3C002R05201318543
ACCAATCCTGACTGATTATGTTGTTTTGTATTCCATGCATCCA
>V350101623L1C006R00500006365
CCTCATCTGTAAATAATTTAATATCTTCACCTGAAGTTTTTAA
>V350101623L3C001R07001067878
GCAGACAATCAATCATGAAACAAAAAAACTCAAATTTTTCATA
>V350101623L3C002R03000756785
GGCATATTCAATCCAGAAGCTATGGTTAAAACGCGAGTACCAT
>V350101623L2C003R04800317809
GAGGCAACATGCCAGTTGCTAGGGGATCTAAACTGCCTGTGTG
>V350101623L2C006R05200399795
CTCTTCTGGCAAATGATAGAGATTAACATTAGTACCTTAAAAA
>V350101623L4C001R01600989530
TGCGCCAAATTCTCTGGTTTGGCACCACGCCAGGCATAAATCG
>V350101623L3C002R02801024670
CTCTCCTCGCATGGCTTGTAATACTTGCTGCAAAGTAATAAAT
>V350101623L3C001R00800734248
ACCAATCCTTCGGCGTTCTTTATCCACTTCAACCACTTTAACT
>V350101623L2C001R06400644356
AAATTCAAATTATCTGTAAAATATTGTTTTGCCTGACCTGTCG
>V350101623L4C003R03601382408
AAATGATAATTTTTGCGAATTGATTTTTTGTTAATCTTTAGGT
>V350101623L3C002R02901025544
CTTTCTGAAGGCTTAATACTGGAATTTGGAGTGCGATTTGGCT
>V350101623L3C005R03800234776
GCCCTGATAGTGCATGGCAGGCGATGGACAGAAGATTATGATA
>V350101623L2C006R00800888287
AAGCAATTAACCTGTCACAGCAAGTTACCTTGCCAACCAAAAT
>V350101623L4C004R04300261901
TCAGCCAGCCAAATGCCACAAAACCCAATTGCGAATCAGGTTG
>V350101623L2C006R00200041831
CCACACCTGTTTACTGGCAAATCCCCCGCGCTTGTAAATATAA
>V350101623L3C001R04800203306
CCAGTTTATAAGCTGGCGCAGTGCCAATGCCATTGACACAATT
>V350101623L4C001R01900798900
CTTCATCGAAATAGCCCGCAGAAAACGCATCGACTTGAATCTT
>V350101623L1C005R06300403174
AGACTGATTAATAAAGTAATACAGCCTTAAAAAATGCCCCTAC
>V350101623L4C006R03001333942
CTCTTCCGAGCCTGTTTTGGTAATAATTTCGTTTACCCTGAGA
>V350101623L1C004R05001214622
GTCCAATCACTGAAATAAGCGACTATTCTGGTAAAAATCAAAC
>V350101623L3C004R05400529816
TTTGGTCCCGTGGACTGCCGCTATTCGTTCTACAACTTCTTTT
>V350101623L2C004R04701273956
ATCAGCAAAGGAGTAGAGATATTATAAGGTAAATTACCCACTA
>V350101623L4C001R01000163300
CAAAAAGAATCCGCAGATACCAAAGAAACAAAGCAATAAATAA
>V350101623L1C001R03701297461
CACTATAATTCGATAATTGCTTTCCTAGCTGAACAAGACGCTT
>V350101623L2C006R01200719296
CTTTATAGCCACTTTGGATTTTTGCCATTTTTGAAAAACTGAT
>V350101623L4C003R03700823601
ATAATGATTATTGTAAAAATAAATCCAATTAAAAAATGCCACT
>V350101623L3C001R07200901780
GTTATTGAAATAACGGTTCACATCCGCTTCAATGCGAGCATAT
>V350101623L2C005R05900389021
ATGAAAAGACACCACGAAATGATATTTTTTAATCACAAATATT
>V350101623L3C004R04400300331
AGAATCGACAAAGCCGACGCCAAAATGTTGATTGGCATCTTGT
>V350101623L4C006R05600189450
GGTAAAAATTTAGGCATAGCCATGTCTGTTAATCAGATTGCCT
>V350101623L2C001R02301146130
TATCAATCATCCTAGTGAATCATATAAGACAATGCAAAACAAT
>V350101623L4C003R06300038083
GAGCGCGAACGAACCTCAATAAAAACCAGATAAGCCCCTTCAC
>V350101623L3C005R00500911668
AAAATCAATCGCATTAATCAGTGACGCGGGAACGCCGTTGATT
>V350101623L1C005R06701018908
CATTCAGATCATCATGCCCATGGCGCACGTCCCTATCAAATTT
>V350101623L2C005R06000185824
AAAATTATCGACCTTGATTATCAAGAAAATGGAGAAAAAGAAG
>V350101623L3C001R04600666667
TCAACTCATTAAGCAGAGAATTTTGTTGATCCGGATTATTGAT
>V350101623L4C001R05800760218
GTAGTCCACCGTTAAATCCAGAGATGGGGATATGTCTTTTAAA
>V350101623L2C004R01900301843
TAAAGCAATTTGCTGAAAAATTAAAATCGATTTTGATTGATCC
>V350101623L1C003R03000745986
GCATCATCCCAGTTAGAACCTGTGCCAATAGACACAACAAGAG
>V350101623L4C002R05101390708
CTGATAACATATAATATTCATAAAGGTTTTGGAGTAGGTGCAG
>V350101623L4C005R06600943892
TGCAAACTGGATTAAGCACACATTGTATTTTGAGGAAGGTGAG
>V350101623L3C005R00700913632
TTCTGAGGGAAAACCCAAAGGGGTTGCTCTTAGTCATGCCTAT
>V350101623L3C001R06600560404
GGAAGCATAATACAAAATCGTTTACCCTCACCTCGTGGTTGAA
>V350101623L1C003R04700469751
AGCAACATTTTCTCCCATGTGTTGATCAGGAATAAACAGGATT
>V350101623L2C003R06400849732
AACAATATTTTCGGGTTTAATCTTTTCAATGATTTGTATTGTC
>V350101623L2C001R03200727193
AGGAGGAGCTAATACTTCAGCAGATACTTTATTCTGCCATATC
>V350101623L4C004R00800771141
ACATGAGCATAGGAATTTTTTTGACACTCAAGAAATCCCTTTT
>V350101623L4C004R04700944384
TAATATTTACCAGTTAAATTAAGTAAGAAGATTTAACCTCTTT
>V350101623L3C002R07101083600
CTTCTGCCACCTTTGCTGGCTTCTGTGCAATAGTTGGAATGAT
>V350101623L2C006R06600915241
ATCGATACGAAATTCAGATGGTGGTGTTGTTTTAGGGTCATCA
>V350101623L4C004R02600804814
CAACTGAACTATAAAGACCATATCAAATTTAATGCCTACACAC
>V350101623L4C003R04300849223
CTCTTCCCATTCTCTTGAAGCAGCAAAATGCTCAACAAATTCT
>V350101623L3C002R06000962748
CCTATTCCTGAAGCCGAACACCAAATTGGCCAAGTAGTTGAAG
>V350101623L4C005R03100662906
TGACTGCGTTGGCGCCAGACAATGCGATGAGTACAGCTCTTAT
>V350101623L1C006R03301374421
ACAATTCGTAACCCGCCCAATTTTGTTTTCAGCTGAACAAAAC
>V350101623L1C005R07000018862
ACGAAGAGACAACGCAGCAGAAAATCTGGCCTTGCTTCGTAGG
>V350101623L1C006R00300691903
TTCAGCCCTGAGCTGGGTGGTAGGTAGGCAATACTAACACTCC
>V350101623L2C003R03100544686
GGGAACAGGTAATCTAAAAACTGAATTTTTTATCGCTTATTTA
>V350101623L1C002R05100910591
CTGCATTCCAAAAGATTGCAGATCAAATCCTTTAACTAAAGGG
>V350101623L4C001R01500499371
ATAACAATCCCCTGTCTTGCCAACGGGAATATCAAAATCAACC
>V350101623L4C001R00901028212
TTCTACAAATAATTTGACCCGTAAACGATGATTTTTTTTGGTT
>V350101623L3C001R01800003636
GCCAAGGCCCAAGGGAAAAAGAATGCTGTTTCCAGATCAAAAA
>V350101623L2C006R03001376387
ACAGTAAGAGCTGACGTAACCACCAGTGGAATACCTAACAACA
>V350101623L2C001R06200914159
AAAGGAAGCAGAAGAAGAGCTTGAACGGCTGAAACAATTAGCC
>V350101623L4C004R05300689527
CAACGTACATGAGTGAAGTGATTGGAGAAAAAACTGCGATGGT
>V350101623L2C006R04700952875
ACTTAGGAAAAGCCCCAAAATCAAAGCAAAAAATGTTTTTAAC
>V350101623L2C002R05500928376
ACCAATGCATTCATCCTCTTTGATAACAGCAACTGAGGGAGGC
>V350101623L3C001R01600639960
AATGGCGAAGGCTTTAAAATCCTTTTCATGACTTAACTTAATT
>V350101623L3C004R05400685228
CCCATCAAGAGCCTGAGGGTTTGAATCTATTGAAAAACTCAAT
>V350101623L4C002R02601108473
ACTATTTTATGATCAGCCGCACCCATATGTTTCGCTATTCGAG
>V350101623L2C005R03400328503
ATGCTCCCTGAGACTTTGGATTATAATGACGTCGTTGGTTTAT
>V350101623L2C002R00301248171
CCTCGATTCCATTCAGGAGATTTATCGGGATCATATTCAATGG
>V350101623L2C004R01600728054
ATGTCATTTTGGTGTGCGGCAGTGTCGCTGGTTTACATCAATT
>V350101623L4C002R04901044009
AAAGTACCACTGATTAACAAAAATCTTCTGCCTAATTTATCAA
>V350101623L2C004R06100267382
AGTGCTGATTGATTTTACCTATCGAAATAAAAAAGTGATCTGT
>V350101623L3C004R04300261354
GACTAAAAGGAGCTATGTTGAAAAGTATTGGTATTAAATATCA
>V350101623L3C005R01400915983
ATGCTTTAGGTAAGGCTGCTGTGGAATATGCCGTAAAAGGATA
>V350101623L3C004R05300172685
TTCTTAACCAGTTCAGATCTGAGCAACTACCACCGCTCAATGT
>V350101623L3C002R07100790921
ATTCGCAAGCAAAAGTCAGGATTGGCTTTGTCATGGTCGTTAT
>V350101623L2C006R05201021844
TACGTTTGAAAAAAGAAAGTTTATTAAAAAAGGAAACAACCAG
>V350101623L3C005R02101001448
TGGCGCCAAAGGCTTAACTGAAGCTATATTGGCAGAAACGAAT
>V350101623L2C004R01401029388
AATAGATTAGATTACATTTATTTAAATGAATCGCATTTTTTAT
>V350101623L2C005R04100908065
CTCTAGAGAAACGCCTATTGATAATTAAATATCGCACCCCCTT
>V350101623L1C003R01600700422
ACTCCTGGCATGACAGCCTACAGAAAAATATCATCCGAATATT
>V350101623L4C003R01700562631
ATAGGGGATAGAAATGAATCATACTTCAATTAAAAAAGCGGTT
>V350101623L3C005R04600884128
TGTTAGGCCCAGAATGCGCCTCAATTTTTGCTATTTTTAGCGC
>V350101623L1C005R04100231974
AAATCGGTTAAAGATAGGAAAAATGTATTAGTAAACTCATTTT
>V350101623L2C005R02900813149
GTAAGCATGTAGCCTTGTTGAATGTCATCAACCGTCTGGAAGC
>V350101623L4C006R05900167583
TCGTCGTGTCATGTTGCGCGCCATAAAACAGGGTATCTTGAGG
>V350101623L2C001R04401289151
CATAGAGGCACTAAGCGCTTTCTAAATAAGGATGGCAAGATCA
>V350101623L4C006R06901092984
TATTATCTCATAATCTTGCACGATTCCCAACAGAATATCTGTT
>V350101623L4C004R00900161159
TAAGAATTCCTGTTAACTCCTGCGGGTCGTAAATTCTTACTCT
>V350101623L1C003R01301070719
AAAAACTGTCGAGGTAATTAATCAATCCAATGGGCTTTTCGCT
>V350101623L1C001R00401374282
GAACTCAGAAGTGAAACATTTCCGCGCCAATGATAGTGTGAGG
>V350101623L4C004R03200750048
GCAAGAGGTCTAATAAAATAACGTAGTTAGTATAGTACCATTT
>V350101623L3C005R01200811724
CTCAGGTTTTGGATTGGCTAGATGAGCAAAATGGACTAGGGAC
>V350101623L3C002R05300274316
ATCAATGGATTTTGGGATCCGAGTTTACTGATTGTAATGGCTG
>V350101623L3C004R01001082883
GAATTGCGGAGATAAAGCGGTCTCTTTCATAGCAGATTTGACT
>V350101623L3C006R01100690944
CAATTAGCCAATATGAGCATAAGTGTGACAAGATGCAAAATCA
>V350101623L3C002R03000824333
CTGAGGAGGTGCGTAGCACCGTCTCGAAGCATACTCGAATACA
>V350101623L1C006R04600250872
ATAGGTATGCCTAAATCATTAAGCTGATTGATTTGTTTCCATA
>V350101623L2C001R04700408126
GTACCTGGAGTGTTCCATTAATCAGTGTCATCTTATTTTCAAC
>V350101623L4C003R06501009908
CCAGTCGCCCACTTGCTATTTATTGTTATGGTATAGGGGCTTG
>V350101623L3C003R00400595628
GTGAGTGGAAGTGTATCTTCCAAAACGGATTATGTAGTAGCAG
>V350101623L3C001R02300993998
TTCTTGATGAAATCGCCGAACTTCCTCTCGCTATGCAGGTTAA
